# Supplementary material for: Comparison of beta diversity measures in clustering the high-dimensional microbial data
Source: PLoS One. 2021 Feb 18;16(2):e0246893. doi: 10.1371/journal.pone.0246893 (PMC7891732; doi:10.1371/journal.pone.0246893)
Supplement: S1 Table — This is a tab-delimited file with relative abundances summarized at the genus level. (CSV) [file pone.0246893.s001.csv]

	K62G1	K124G1	K873G	K33G1	K34G1	K165G1	K167G1	K28G1	K29G1	K30G1	K31G1	K164G1	K76G1	K102G1	K143G1	K101G1	K45G1	K19G1	K86G1	K875G	K878G	K6G1	K67G1	K73G1	K75G1	K830G2	K929G	K933G	K932G	K891G	K912G	K985G	K980G	K996G	K991G	K989G	K957G	K972G	K976G	K963G	K928G	K926G	K925G	K867G	K881G	K961G	K14G1	K882G	K99G1
Other	0	0	0	0	0	0	0	0	0	0	0	0	0	0	0	0	0	0	0	0	0	0	0	0	0	0	0	0	0	0	0	0	0	0	0	0	0	0	0	0	0	0	0	0	0	0	0	0	0
g__	0	0	0	0	0	0	0	0	0	0	0	0	0	0	0	0	0	0	0	0	0	0	0	0	0	0	0	0	0	0	0	0	0	0	0	0	0	0	0	0	0	0	0	0	0	0	0	0	0
g__Candidatus Nitrososphaera	0	0	0	0	0	0	0	0	0	0	0	0	0	0	0	0	0	0	0	0	0	0	0	0	0	0	0	0	0	0	0	0	0	0	0	0	0	0	0	0	0	0	0	0	0	0	0	0	0
g__	0	0	0	0	0	0	0	0	0	0	0	0	0	0	0	0	0	0	0	0	0	0	0	0	0	0	0	0	0	0	0	0	0	0	0	0	0	0	0	0	0	0	0	0	0	0	0	0	0
g__	0	0	0	0	0	0	0	0	0	0	0	1.69000139763116e-05	0	0	0	0	0	0	0	0	0	0	0	0	0	0	0	0	0	0	0	0	0	0	0	0	0	0	0	0	0	0	0	0	0	0	0	0	0
g__	2.18999680260467e-05	0	0	0	0	0	0	0	0	0	0	0	1.66000303116554e-05	0	0	0	0	0	0	0	0	0	0	0	0	0	0	0	0	0	0	0	0	0	0	0	0	0	0	0	0	0	0	0	0	0	0	0	0
g__	0	0	0	0	0	0	0	0	0	0	0	0	0	0	0	0	0	0	0	0	0	0	0	0	0	0	0	0	0	0	0	0	0	0	0	0	0	0	0	0	0	0	0	0	0	0	0	0	0
g__	2.18999680260467e-05	0	0	0	0	0	0	0	0	0	0	0	0	0	0	0	0	0	0	0	0	0	0	0	0	0	0	0	0	0	0	0	0	0	0	0	0	0	0	0	0	0	0	0	0	0	0	0	0
g__	0	0	0	0	0	0	0	0	0	0	0	0	0	0	0	0	0	0	0	0	0	0	0	0	0	0	0	0	0	0	0	0	0	0	0	0	0	0	0	0	0	0	0	0	0	0	0	0	0
g__	4.37999360520934e-05	0	0	0	0	2.0100053807844e-05	1.5699989543807e-05	0	0	0	0	0	0	0	0	0	0	1.77000188505201e-05	0	0	0	0	0	2.12999923746027e-05	0	0	0	0	0	0	0	0	0	0	0	0	0	0	0	0	0	0	0	0	0	0	0	0	0
g__	6.569990407814e-05	3.26000596255091e-05	0	0	0	0.000100748269703118	1.5699989543807e-05	0	0	3.85999734432183e-05	0	0	0	1.51999959264011e-05	2.92999870494057e-05	1.05000337051082e-05	4.55999627448304e-05	0.000123982132040971	0	0	0	1.72000289476487e-05	8.83999215008697e-05	0	0	0.00027095753314017	0	0	0	0	0	7.27000806970896e-05	0	5.5200043332034e-05	1.59999957440011e-05	0	4.03999194021608e-05	0	4.24000207760102e-05	0	0	0	0	0	0	1.47000141708137e-05	7.54000974169259e-05	0	1.8700008676804e-05
g__	0	0	0	0	0	2.0100053807844e-05	0	0	0	0	0	0	0	0	0	0	0	0	0	0	0	0	0	0	1.8500007400003e-05	0	0	0	0	0	0	0	0	0	0	0	0	0	0	0	0	0	0	0	0	0	0	0	0
g__	0	0	0	0	0	2.0100053807844e-05	0	0	0	0	0	0	0	0	2.92999870494057e-05	0	0	0	0	0	0	0	0	0	0	0	0	0	0	0	0	0	0	0	0	0	0	0	0	0	0	0	0	0	0	0	2.51000324292419e-05	0	0
g__	0	0	0	0	0	0	0	0	0	0	0	1.69000139763116e-05	0	0	2.92999870494057e-05	1.05000337051082e-05	0	0	1.78999920703035e-05	0	0	0	0	0	0	0	0	0	0	0	0	0	0	0	0	0	1.34999730675537e-05	0	0	3.37999751232183e-05	0	0	0	0	0	1.47000141708137e-05	0	0	0
g__Edaphobacter	0	0	0	0	0	0	0	0	0	0	0	0	0	0	0	0	0	0	0	0	0	0	0	0	0	0	0	0	0	0	0	0	0	0	0	0	0	0	0	0	0	0	0	0	0	0	0	0	0
g__	4.37999360520934e-05	0	0	0	0	0	0	0	0	0	0	0	0	0	0	4.22001354624348e-05	1.51999875816101e-05	1.77000188505201e-05	0	0	0	0	1.7699984282414e-05	0	0	0	0	0	0	0	0	0	0	0	0	2.13999970040004e-05	2.68999463346071e-05	0	0	5.06999626848275e-05	0	0	0	0	0	0.000147321142017581	2.51000324292419e-05	0	0
g__Candidatus Koribacter	0	0	0	0	0	0	0	0	0	0	0	0	1.66000303116554e-05	0	2.92999870494057e-05	1.05000337051082e-05	0	0	0	0	0	0	0	0	0	0	0	0	0	0	0	0	0	0	0	0	0	0	0	1.68999875616092e-05	0	0	0	0	0	0	0	0	0
g__	0	0	0	0	0	0	0	0	0	0	0	0	0	0	0	0	0	0	0	0	0	0	0	0	0	0	0	0	0	0	0	0	0	0	0	0	0	0	0	0	0	0	0	0	0	0	0	0	0
g__	0	0	0	0	0	0	0	0	0	0	0	0	0	0	0	0	0	0	0	0	0	0	0	0	0	0	0	0	0	0	0	0	0	0	0	0	0	0	0	0	0	0	0	0	0	0	0	0	0
g__	0	0	0	0	0	0	0	0	0	0	0	0	0	0	0	0	0	0	0	0	0	0	0	0	0	0	0	0	0	0	0	0	0	0	0	0	0	0	0	0	0	0	0	0	0	0	2.51000324292419e-05	0	0
g__	0	0	0	0	0	0	0	0	0	0	0	0	0	0	0	1.05000337051082e-05	0	0	0	0	0	0	0	0	0	0	0	0	0	0	0	0	0	0	0	0	0.000161428677949787	0	0	6.75999502464366e-05	0	0	0	0	0	0.000117857113614258	0	0	0
g__	0	0	0	0	0	0	0	0	0	0	0	0	0	0	0	0	0	0	0	0	0	0	0	0	0	0	0	0	0	0	0	0	0	0	0	0	0	0	0	0	0	0	0	0	0	0	0	0	0
g__	0	0	0	0	0	0	0	0	0	0	0	0	0	0	0	0	0	0	0	0	0	0	0	0	0	0	0	0	0	0	0	0	0	0	0	0	0	0	0	0	0	0	0	0	0	0	0	0	0
g__	0	0	0	0	0	0	1.5699989543807e-05	0	0	0	0	0	0	0	0	0	0	0	0	0	0	0	0	0	0	0	0	0	0	0	0	0	0	0	0	0	0	0	0	0	0	0	0	0	0	0	0	0	0
g__	0	0	0	0	0	0	0	0	0	0	0	0	0	0	0	0	0	0	0	0	0	0	0	0	0	0	0	0	0	0	0	0	0	0	0	0	0	0	0	0	0	0	0	0	0	0	0	0	0
g__	4.37999360520934e-05	0	0	0	0	0	0	0	0	0	0	0	1.66000303116554e-05	0	0	0	0	0	0	0	0	1.72000289476487e-05	3.53999685648279e-05	0	1.8500007400003e-05	0	0	0	0	0	0	0	0	0	0	0	2.68999463346071e-05	0	0	0	0	2.08000266240341e-05	0	0	0	0	2.51000324292419e-05	0	0
g__	0	0	0	0	0	0	0	0	0	0	0	0	0	0	0	0	0	0	0	0	0	0	0	0	0	0	0	0	0	0	0	0	0	0	0	0	0	0	0	0	0	0	0	0	0	0	0	0	0
g__	0	0	0	0	0	0	0	0	0	0	0	0	0	0	0	0	0	0	0	0	0	0	0	0	0	0	0	0	0	0	0	0	0	0	0	0	0	0	0	0	0	0	0	0	0	0	0	0	0
g__	0	0	0	0	0	0	0	0	0	0	0	0	0	0	0	0	0	0	0	0	0	0	0	0	0	0	0	0	0	0	0	0	0	0	0	0	0	0	0	0	0	0	0	0	0	0	0	0	0
g__	0	0	0	0	0	0	0	0	0	0	0	0	0	0	0	1.05000337051082e-05	0	0	0	0	0	0	0	0	0	0	0	0	0	0	0	0	0	0	0	0	0	0	0	0	0	0	0	0	0	1.47000141708137e-05	0	0	0
g__Candidatus Solibacter	0	1.63000298127545e-05	0	0	0	0	0	0	0	0	0	0	0	0	0	4.22001354624348e-05	0	0	0	0	0	1.72000289476487e-05	0	0	0	0	0	0	0	0	1.65999840640153e-05	0	0	0	0	0	0	0	0	1.68999875616092e-05	0	0	0	0	0	4.42000426088411e-05	0	0	0
g__	0	0	0	0	0	0	0	0	0	0	0	0	0	0	0	1.05000337051082e-05	0	0	0	0	0	0	0	0	0	0	0	0	0	0	0	0	0	0	0	0	0	0	0	0	0	0	0	0	0	0	0	0	0
g__	0	0	0	0	0	0	0	0	0	0	0	0	0	0	0	0	0	0	0	0	0	0	0	0	0	0	0	0	0	0	0	0	0	0	0	0	0	0	0	0	0	0	0	0	0	0	0	0	0
g__	0	0	0	0	0	0	0	0	0	0	0	0	0	0	0	0	0	0	0	0	0	0	0	0	0	0	0	0	0	0	0	0	0	0	0	0	0	0	0	1.68999875616092e-05	0	0	0	0	0	0	0	0	0
g__	0	0	0	0	0	0	0	0	0	0	0	0	0	0	0	0	0	0	0	0	0	0	0	0	0	0	0	0	0	0	0	0	0	0	0	0	0	0	0	0	0	0	0	0	0	0	0	0	0
g__	0	0	0	0	0	0	0	0	0	0	0	0	0	0	0	0	0	0	0	0	0	0	0	0	1.8500007400003e-05	0	0	0	0	0	0	0	0	0	0	0	0	0	0	0	0	0	0	0	0	0	0	0	0
g__	0	0	0	0	0	0	1.5699989543807e-05	0	0	0	0	0	0	0	0	0	0	0	0	0	0	0	0	0	0	0	0	0	0	0	0	0	0	0	0	0	0	0	0	0	0	0	0	0	0	0	0	0	0
g__	0	0	0	0	0	0	0	0	0	0	0	0	0	1.51999959264011e-05	0	0	0	0	0	0	0	0	0	0	0	0	0	0	0	0	0	0	0	0	0	0	0	0	0	0	0	0	0	0	0	0	0	0	0
g__	0	0	0	0	0	0	0	0	0	0	0	0	0	3.02999918796022e-05	0	0	0	1.77000188505201e-05	0	0	0	0	0	0	0	0	0	0	0	0	0	0	0	0	0	0	0	0	0	0	0	0	0	0	0	0	7.54000974169259e-05	0	0
g__	0	1.63000298127545e-05	0	0	0	0	0	0	0	0	0	0	0	0	0	0	0	5.31000565515602e-05	0	0	0	0	0	0	0	0	0	0	0	0	0	0	0	0	0	0	0	0	0	0	0	0	0	0	0	0	5.0300064987684e-05	0	0
g__	0	0	0	0	0	0	0	0	0	0	0	0	0	0	0	0	0	0	0	0	0	0	0	0	0	0	0	0	0	0	0	0	0	0	0	0	0	0	0	0	0	0	0	0	0	0	0	0	0
g__	0	0	0	0	0	0	0	0	0	0	0	0	1.66000303116554e-05	0	0	0	0	0	0	0	0	0	0	2.12999923746027e-05	3.70000148000059e-05	0	0	0	0	0	0	0	0	0	0	0	0	0	0	0	0	0	0	0	0	0	0	0	0
g__	0	0	0	0	0	0	0	0	0	0	0	0	0	0	0	0	0	0	0	0	0	0	0	0	0	3.00999481377894e-05	0	0	0	0	0	0	0	0	0	0	0	0	0	0	0	0	0	0	0	0	0	0	0
g__	4.37999360520934e-05	0.00011425220896729	0.000121084099288961	0	0	0	0	0	0	0	2.12000146916102e-05	1.69000139763116e-05	0	6.06999837324044e-05	0	5.2700169167543e-05	4.55999627448304e-05	1.77000188505201e-05	0	0	0	5.17000870112464e-05	3.53999685648279e-05	0	1.8500007400003e-05	0.000406436299710256	8.29000625066471e-05	0	2.19000293898394e-05	0.000251766152318522	0	0.000232734258335027	1.44999973320005e-05	5.5200043332034e-05	0	8.55999880160017e-05	0.00018833362427442	7.78999936122005e-05	8.48000415520204e-05	3.37999751232183e-05	1.45000153120162e-05	0	0	0.000239529247673242	3.58000178642089e-05	0.000132589127815919	0.000150841194886824	0	1.8700008676804e-05
g__	2.18999680260467e-05	0	0	0	0	0	0	0	0	0	0	0	0	0	0	0	0	0	0	0	0	0	0	2.12999923746027e-05	1.8500007400003e-05	0	0	0	0	0	0	0	0	0	0	0	0	0	0	0	0	0	0	0	0	0	0	0	0
g__	2.18999680260467e-05	1.63000298127545e-05	1.51000123820102e-05	0	0	0	1.5699989543807e-05	0	0	0	0	0	0	0	0	0	0	1.77000188505201e-05	0	0	0	3.45000580635977e-05	0	0	0	0	0	0	0	0	0	0	0	0	0	0	0	0	0	0	0	0	0	1.71000176814183e-05	0	0	7.54000974169259e-05	0	0
g__	2.18999680260467e-05	0	0	0	0	2.0100053807844e-05	0	0	0	0	0	0	1.66000303116554e-05	0	0	0	0	0	1.78999920703035e-05	0	0	0	0	0	0	0	0	0	0	0	0	0	0	0	0	0	0	0	0	0	0	0	0	0	0	0	0	0	0
g__Iamia	2.18999680260467e-05	0	0	0	0	0	0	0	0	0	0	0	0	0	0	0	0	0	0	0	0	0	0	0	0	0	0	0	0	0	0	0	0	0	0	0	0	0	0	0	0	0	0	0	0	0	0	0	0
g__	0	0	0	0	0	0	0	0	0	0	0	0	0	0	0	0	0	0	0	0	0	0	0	0	0	0	0	0	0	0	0	0	0	0	0	0	0	0	0	0	0	0	0	0	0	0	0	0	0
g__	0	1.63000298127545e-05	0	0	0	0	1.5699989543807e-05	0	0	0	0	0	0	0	0	1.05000337051082e-05	0	0	0	0	0	3.45000580635977e-05	0	0	1.8500007400003e-05	0	0	0	0	0	0	0	0	0	0	0	1.34999730675537e-05	0	0	1.68999875616092e-05	0	0	0	0	0	7.37000710468685e-05	0	0	0
g__	0	0	0	0	0	0	3.13999790876139e-05	0	0	0	0	0	0	0	0	0	0	0	0	0	0	0	0	0	0	0	0	0	0	0	0	0	0	0	0	0	0	0	0	0	0	0	0	0	0	0	0	0	0
g__	0	1.63000298127545e-05	0	0	0	0	0	1.97999897040054e-05	0	0	0	0	0	0	0	0	0	0	0	0	0	0	0	0	7.41000296400119e-05	0	0	0	0	0	0	0	0	0	0	0	0	0	0	0	0	0	0	0	0	0	0	0	0
g__Actinomyces	2.18999680260467e-05	0.000473330865722153	1.51000123820102e-05	0	0	2.0100053807844e-05	0.000141253905924899	1.97999897040054e-05	1.60999926101034e-05	1.92999867216091e-05	2.12000146916102e-05	3.38000279526231e-05	1.66000303116554e-05	0.000303415918684534	0.000117153948217955	3.16001014363256e-05	0	0.000265675282944176	3.5799984140607e-05	3.64000029484002e-05	1.73000106914066e-05	0	1.7699984282414e-05	6.37999771596082e-05	7.41000296400119e-05	3.00999481377894e-05	2.07000156078118e-05	0	0.000153613206148923	0.000207337125438961	3.31999681280306e-05	0	4.33999920144015e-05	4.14000324990255e-05	0	2.13999970040004e-05	4.03999194021608e-05	0.000233844980824712	0.000339278166246301	5.06999626848275e-05	1.45000153120162e-05	2.08000266240341e-05	1.5899996025001e-05	1.71000176814183e-05	0	1.47000141708137e-05	0	2.37999912654032e-05	7.48000347072161e-05
g__Arcanobacterium	0	0	3.03000248460204e-05	0	0	0	0	0	0	0	0	0	0	0	0	0	0	0	0	0	0	0	0	0	0	0	0	0	0	0	0	0	0	1.38000108330085e-05	0	0	0	0	0	0	0	0	0	0	0	0	0	0	0
g__Mobiluncus	0	0	0	0	0	0	0	0	1.60999926101034e-05	0	0	0	0	0	0	0	0	0	0	0	0	0	0	0	0	0	0	0	0	0	0	0	2.8899994682401e-05	0	0	0	0	0	0	0	0	0	0	0	0	0	0	0	0
g__Varibaculum	0	0	1.51000123820102e-05	0	0	0	0	0	0	0	0	0	0	0	0	0	0	0	0	0	0	0	0	0	0	0	0	0	0	0	0	1.45000160950179e-05	0	0	0	0	0	0	0	0	0	0	0	0	0	0	0	0	0
g__Kutzneria	0	0	0	0	0	0	0	0	0	0	0	0	0	0	0	0	0	0	0	0	0	0	0	0	0	0	0	0	0	0	0	0	0	0	0	0	0	0	0	0	0	0	0	0	0	0	0	0	0
g__Lechevalieria	0	0	0	0	0	0	0	0	0	0	0	0	0	0	0	0	0	0	0	0	0	0	0	0	0	0	0	0	0	0	0	0	0	0	0	0	0	0	0	0	0	0	0	0	0	0	0	0	0
g__Lentzea	0	0	0	0	0	0	0	0	0	0	0	0	0	0	0	0	0	0	0	0	0	0	0	0	0	0	0	0	0	0	0	0	0	0	0	0	0	0	0	0	0	0	0	0	0	0	0	0	0
Other	0	0	0	0	0	0	0	0	0	0	0	0	0	0	0	0	0	0	0	0	0	0	0	0	0	0	0	0	0	0	0	0	0	0	0	0	0	0	0	0	0	0	0	0	0	0	0	0	0
g__Georgenia	0	0	0	0	0	0	0	0	0	0	0	0	0	0	0	0	0	0	0	0	0	0	0	0	0	0	0	0	0	0	0	0	0	0	0	0	0	0	0	0	0	0	0	0	0	0	0	0	0
g__Brevibacterium	0	0	0	0	0	0	0	0	0	0	0	0	0	0	0	0	0	0	0	0	0	0	0	0	0	3.00999481377894e-05	0	0	0	0	1.65999840640153e-05	5.82000646020717e-05	0	0	0	0	0	0	0	0	0	0	0	0	0	0	0	0	0
g__Actinotalea	0	0	0	0	0	0	0	0	0	0	0	0	0	0	0	0	0	0	0	0	0	0	0	0	0	0	0	0	0	0	0	0	0	0	0	0	0	0	0	0	0	0	0	0	0	0	0	0	0
g__Cellulomonas	0	1.63000298127545e-05	0	0	0	0	0	0	0	0	0	0	0	0	0	0	0	0	0	0	0	0	0	0	0	0	0	0	0	0	1.65999840640153e-05	0	0	0	0	0	0	0	0	0	0	0	0	0	0	0	0	0	0
g__Corynebacterium	0	0.000424365776165005	0	0	0	0	1.5699989543807e-05	0	0	3.85999734432183e-05	2.12000146916102e-05	0	0	6.06999837324044e-05	0	0	0	0	0	0	0	0	0	0	1.8500007400003e-05	0.00012042579250636	2.07000156078118e-05	1.62000158598155e-05	0	0	6.62999363520611e-05	1.45000160950179e-05	1.44999973320005e-05	1.38000108330085e-05	0	0	1.34999730675537e-05	1.94999984010001e-05	0.000148434072732696	0	0	6.25000800001024e-05	0	0	0	0	0	0	0
g__Cryptosporangium	0	0	0	0	0	0	0	0	0	0	0	0	0	0	0	0	0	0	0	0	0	0	0	0	0	0	0	0	0	0	0	0	0	0	0	0	0	0	0	0	0	0	0	0	0	0	0	0	0
g__	0	0	0	0	0	0	0	0	0	0	0	0	0	0	0	0	0	0	0	0	0	0	0	0	0	0	0	0	0	0	0	0	0	0	0	0	0	0	0	0	0	0	0	0	0	0	0	0	0
g__Brachybacterium	0	0	0	0	0	0	0	0	0	0	0	0	0	0	0	0	0	0	0	0	0	0	0	0	0	0	0	0	0	0	0	0	0	0	0	0	0	0	0	0	0	0	0	0	0	0	0	0	0
g__Dermacoccus	0	0	0	0	0	0	0	0	0	0	0	0	0	0	0	0	0	0	0	0	0	0	0	0	0	0	0	0	0	0	0	0	0	0	0	0	0	0	0	0	0	0	0	0	0	0	0	0	0
Other	0	0	0	0	0	0	0	0	0	0	0	0	0	0	0	0	0	0	0	0	0	0	0	2.12999923746027e-05	0	0	0	0	0	0	0	0	0	0	0	0	0	0	0	0	0	0	0	0	0	0	0	0	0
g__Dietzia	0	0	0	0	0	0	0	0	0	0	0	0	0	0	0	1.05000337051082e-05	0	0	0	0	0	0	0	0	0	0	0	0	0	0	0	0	0	0	0	0	0	0	0	0	0	0	0	0	0	0	0	0	0
g__	0	0	0	0	0	0	0	0	0	0	0	0	0	0	0	1.05000337051082e-05	0	0	0	0	0	1.72000289476487e-05	0	0	0	0	0	0	0	0	0	0	0	0	0	0	0	0	0	0	0	0	0	0	0	0	0	0	0
g__	0	0	0	0	0	2.0100053807844e-05	0	0	0	0	0	0	0	1.51999959264011e-05	0	1.05000337051082e-05	0	0	0	0	0	0	0	0	1.8500007400003e-05	0	0	0	0	0	0	0	0	1.38000108330085e-05	0	0	0	0	0	0	0	0	0	0	0	0	2.51000324292419e-05	0	0
g__Blastococcus	0	0	0	0	0	0	0	0	0	0	0	0	0	0	0	0	0	0	0	0	0	0	0	0	0	0	0	0	0	0	0	0	0	0	0	0	0	0	0	0	0	0	0	0	0	0	0	0	0
g__Geodermatophilus	0	0	0	0	0	0	0	0	0	0	0	0	0	0	0	0	0	0	0	0	0	0	0	0	0	0	0	0	0	0	0	0	0	0	0	0	0	0	0	0	0	0	0	0	0	0	0	0	0
g__Modestobacter	0	0	0	0	0	2.0100053807844e-05	0	0	0	0	0	0	0	0	0	1.05000337051082e-05	0	0	0	0	0	0	0	0	0	0	0	0	0	0	0	0	0	0	0	0	0	0	0	0	0	0	0	0	0	0	0	0	0
g__Gordonia	0	0	0	0	0	0	0	0	0	0	0	0	0	0	0	1.05000337051082e-05	0	0	0	0	0	0	0	0	0	0	0	0	0	0	0	0	0	0	0	0	0	0	0	0	0	0	0	0	0	0	0	0	0
Other	0	0	0	0	0	0	0	0	0	0	0	0	0	0	0	0	0	0	0	0	0	0	0	0	0	0	0	0	0	0	0	0	0	0	0	0	0	0	0	0	0	0	0	0	0	0	0	0	0
g__	0	0	0	0	0	0	0	0	0	0	0	0	0	0	0	0	0	0	0	0	0	0	0	0	0	0	0	0	0	0	0	2.91000323010359e-05	0	0	0	0	0	0	0	0	0	0	0	0	0	0	0	0	0
g__Janibacter	0	0	0	0	0	0	0	0	0	0	0	0	0	0	0	3.16001014363256e-05	0	0	0	0	0	0	0	0	0	0	0	0	0	0	0	0	0	0	0	0	0	0	0	0	0	0	0	0	0	0	0	0	0
g__Knoellia	0	0	0	0	0	0	0	0	0	0	0	0	0	0	0	1.05000337051082e-05	0	0	0	0	0	0	0	0	0	0	0	0	0	0	0	0	0	0	0	0	0	0	0	0	0	0	0	0	0	0	0	0	0
g__Kytococcus	0	0	0	0	0	0	0	0	0	0	0	0	0	0	0	0	0	0	0	0	0	0	0	0	0	0	0	0	0	0	0	0	0	0	0	0	0	0	0	0	0	0	0	0	0	0	0	0	0
g__Phycicoccus	0	0	0	0	0	0	0	0	0	0	0	0	0	0	0	1.05000337051082e-05	0	0	0	0	0	0	0	0	0	0	0	0	0	0	0	0	0	1.38000108330085e-05	0	0	0	0	0	0	0	0	0	0	0	0	0	0	0
g__Serinicoccus	0	0	0	0	0	0	0	0	0	0	0	0	0	0	0	0	0	0	0	0	0	0	0	0	0	0	0	0	0	0	0	0	0	0	0	0	0	0	0	0	0	0	0	0	0	0	0	0	0
g__Terracoccus	0	0	0	0	0	0	0	0	0	0	0	0	0	1.51999959264011e-05	0	2.11000677312174e-05	0	0	0	0	0	0	0	0	0	0	0	0	0	0	0	0	0	0	0	0	0	0	0	0	0	0	0	0	0	0	0	0	0
g__	0	0	0	0	0	0	0	0	0	0	0	0	0	0	0	0	0	0	0	0	0	0	0	0	0	0	0	0	0	0	0	0	0	0	0	0	0	0	0	0	0	0	0	0	0	0	0	0	0
Other	0	0	0	0	0	0	0	0	0	0	0	0	0	0	0	4.22001354624348e-05	0	0	0	0	0	0	0	0	0	0	0	0	0	0	0	0	0	0	0	0	0	0	0	0	1.45000153120162e-05	4.17000533760683e-05	1.5899996025001e-05	0	0	0	0	0	0
g__	0	0	0	0	0	0	0	0	0	0	0	0	0	0	0	0	0	0	0	0	0	0	0	0	0	0	0	0	0	0	0	0	0	0	0	0	0	0	2.12000103880051e-05	0	0	0	0	0	0	0	0	0	0
g__Agrococcus	0	0	0	0	0	0	0	0	0	0	0	0	0	0	0	0	0	0	0	0	0	0	0	0	0	0	2.07000156078118e-05	0	0	0	0	0	0	0	0	0	0	0	0	0	0	0	0	0	0	0	0	0	0
g__Agromyces	2.18999680260467e-05	0	0	0	0	0	0	0	0	0	0	0	0	0	0	0	0	0	0	0	0	0	0	0	0	0	0	0	0	0	0	0	0	0	0	0	0	0	0	0	0	0	0	0	0	0	0	0	0
g__Candidatus Aquiluna	0	0	0	0	0	0	0	0	0	0	0	0	0	0	0	0	0	0	0	0	0	0	0	0	0	0	0	0	0	0	0	0	0	0	0	0	0	0	0	0	0	0	0	0	0	0	0	0	0
g__Cryocola	0	1.63000298127545e-05	0	0	0	0	0	0	0	0	0	0	0	0	0	0	0	0	0	0	0	0	0	0	0	0	0	0	0	0	0	0	0	0	0	0	0	0	0	0	0	0	0	0	0	0	0	0	0
g__Curtobacterium	0	0	0	0	0	0	0	0	0	0	0	0	0	0	0	0	0	0	0	0	0	0	0	0	0	0	0	0	0	0	0	0	0	1.38000108330085e-05	0	0	0	0	0	0	1.45000153120162e-05	0	0	0	0	0	0	0	0
g__Leucobacter	0	0	0	0	0	0	0	0	0	0	0	0	0	0	0	0	0	0	0	0	0	0	0	0	0	0	4.14000312156235e-05	0	0	0	0	0	0	0	0	0	0	0	0	0	0.00010183610753893	4.17000533760683e-05	9.51999762000059e-05	0	0	0	0	0	0
g__Microbacterium	0	4.90000896211639e-05	0	0	0	0	0	0	0	0	0	0	0	0	0	0	0	0	0	0	0	0	0	2.12999923746027e-05	1.8500007400003e-05	6.01998962755787e-05	0	0	0	0	0	4.36000483960537e-05	0	0	0	0	1.34999730675537e-05	0	0	0	0	0	0	0	0	0	0	0	0
g__Salinibacterium	0	0	0	0	0	0	0	0	0	0	0	0	0	0	0	0	0	0	0	0	0	0	0	0	0	0	0	0	0	0	0	0	0	0	0	0	0	0	0	0	0	0	0	0	0	0	0	0	0
g__Yonghaparkia	0	0	0	0	0	0	0	0	0	0	0	0	0	0	0	0	0	0	0	0	0	0	0	0	0	0	0	0	0	0	0	0	0	0	0	0	0	0	0	0	0	0	0	0	0	0	0	0	0
Other	0	0	0	0	0	0	0	0	0	0	0	0	0	0	0	0	0	0	0	0	0	0	0	0	0	0	0	0	0	0	0	0	0	0	0	0	0	0	0	0	0	0	0	0	0	0	0	0	0
g__	0	0	4.54000372280305e-05	0	0	2.0100053807844e-05	0	0	0	0	0	0	0	3.02999918796022e-05	0	0.000210944677132414	0	1.77000188505201e-05	0	0	0	1.72000289476487e-05	1.7699984282414e-05	0	0	0	0	3.25000318175312e-05	2.19000293898394e-05	0	1.65999840640153e-05	0	0	4.14000324990255e-05	0	0	0	0	0	0	0	0	1.5899996025001e-05	0	0	1.47000141708137e-05	0	0	0
g__Arthrobacter	0	0	0	0	0	2.0100053807844e-05	0	0	0	0	0	0	0	0	0	0	0	0	0	0	0	0	0	0	0	0	2.07000156078118e-05	0	0	0	8.28999204160764e-05	0	0	0	0	0	0	0	0	0	0	0	1.5899996025001e-05	0	0	0	0	0	0
g__Citricoccus	0	0	0	0	0	0	0	0	0	0	0	0	0	0	0	0	0	0	0	0	0	0	0	0	0	0	0	0	0	0	0	0	0	0	0	0	0	0	0	0	0	0	0	0	0	0	0	0	0
g__Kocuria	0	1.63000298127545e-05	0	0	0	0	0	0	0	0	0	0	0	0	0	0	0	0	0	0	0	0	0	0	0	0	8.29000625066471e-05	0	0	0	1.65999840640153e-05	0	0	0	0	0	0	0	0	0	1.45000153120162e-05	0	0	0	0	0	0	0	0
g__Microbispora	0	1.63000298127545e-05	0	0	0	0	0	0	0	0	0	0	0	0	0	0	0	0	0	0	0	0	0	0	0	0	0	0	0	0	1.65999840640153e-05	0	0	0	0	0	0	0	0	0	0	0	0	0	0	0	2.51000324292419e-05	0	0
g__Micrococcus	0	8.1600149246673e-05	0	0	0	0	0	0	0	0	0	0	0	1.51999959264011e-05	0	0	0	0	0	0	0	0	0	0	0	0	0	0	0	0	6.62999363520611e-05	0	0	0	0	0	0	0	0	0	0	0	0	0	0	0	0	0	0
g__Nesterenkonia	0	0	0	0	0	0	0	0	0	0	0	0	0	0	0	0	0	0	0	0	0	0	0	0	0	0	0	0	0	0	1.65999840640153e-05	0	0	0	0	0	0	0	0	0	0	0	0	0	0	0	0	0	0
g__Renibacterium	0	0	0	0	0	0	0	0	0	0	0	0	0	0	0	0	0	0	0	0	0	0	0	0	0	6.01998962755787e-05	0	0	0	0	0	0	0	0	0	0	0	0	0	0	0	0	0	0	0	0	0	0	0
g__Rothia	0.00013131380828184	0.00135470647775815	0	0	0	4.03001078833888e-05	0.000109863926830625	0	0.000128743940906531	0	6.37000441441306e-05	8.45000698815578e-05	9.99001824177331e-05	0.000364099902421226	0.000146442935272223	6.33002031936522e-05	0.000167020863543954	0.00115125922609108	0.000643787714802042	1.82000014742001e-05	1.73000106914066e-05	8.62001450748442e-05	0.000229835795905813	4.25999847492055e-05	0.000111084044433618	0	0.00252792290605387	0.00154353751112322	0.000219447294498269	0.000103668062719178	4.96999522880458e-05	0	2.8899994682401e-05	6.90000541650425e-05	0	6.41999910120013e-05	0.000309405382736261	0.000116922990412315	0.000212049103904061	8.43999378816457e-05	0.00010183610753893	0	1.5899996025001e-05	5.13000530442549e-05	1.79000089321045e-05	8.84000852176821e-05	0	4.74999825675064e-05	0.000130944060758044
g__Sinomonas	0	0	0	0	0	0	0	0	0	0	0	0	0	0	0	0	0	0	0	0	0	0	0	0	0	0	0	0	0	0	0	0	0	0	0	0	0	0	0	0	0	0	0	0	0	0	0	0	0
Other	2.18999680260467e-05	1.63000298127545e-05	0	0	0	0	0	0	0	0	0	0	0	0	0	0	0	0	0	0	0	0	3.53999685648279e-05	0	0	0	0	0	0	0	0	0	0	0	0	0	0	0	0	0	0	0	0	0	0	0	0	0	0
g__	0	0	0	0	0	2.0100053807844e-05	0	0	0	0	0	0	0	0	0	0	0	0	0	0	0	0	0	0	0	0	0	0	0	0	0	0	0	0	0	0	0	0	0	0	0	0	0	0	0	0	0	0	0
g__Actinoplanes	2.18999680260467e-05	0	0	0	0	0	0	0	0	0	0	0	0	0	0	1.05000337051082e-05	0	0	0	0	0	0	0	4.25999847492055e-05	0	0	0	0	0	0	0	0	0	0	0	0	0	0	0	0	0	0	0	0	0	0	0	0	0
g__Catellatospora	0	1.63000298127545e-05	0	0	0	0	0	0	0	0	0	0	0	0	0	0	0	0	0	0	0	0	0	0	0	0	0	0	0	0	0	0	0	0	0	0	0	0	0	0	0	0	0	0	0	0	0	0	0
g__Couchioplanes	0	0	0	0	0	0	0	0	0	0	0	0	0	0	0	0	0	0	0	0	0	0	0	0	0	0	0	0	0	0	0	0	0	0	0	0	0	0	0	0	0	0	0	0	0	0	0	0	0
g__Dactylosporangium	0	1.63000298127545e-05	0	0	0	0	0	0	0	0	0	0	0	0	0	0	0	0	0	0	0	0	0	0	0	0	0	0	0	0	0	0	0	0	0	0	0	0	0	0	0	0	0	0	0	0	0	0	0
g__Micromonospora	0	0	0	0	0	0	0	0	0	0	0	0	0	0	0	0	0	0	0	0	0	0	0	0	0	0	0	0	0	0	0	0	0	0	0	0	0	0	0	0	0	0	0	0	0	0	0	0	0
g__Phytohabitans	0	0	0	0	0	0	0	0	0	0	0	0	0	0	0	0	0	0	0	0	0	0	0	0	0	0	0	0	0	0	0	0	0	0	0	0	0	0	0	0	0	0	0	0	0	0	0	0	0
g__Pilimelia	0	0	0	0	0	0	0	0	0	0	0	0	0	0	0	0	0	0	0	0	0	0	0	0	0	0	0	0	0	0	0	0	0	0	0	0	0	0	0	0	0	0	0	0	0	0	0	0	0
g__Virgisporangium	0	0	0	0	0	0	0	0	0	0	0	0	0	0	0	0	0	0	0	0	0	0	0	0	0	0	0	0	0	0	0	0	0	0	0	0	0	0	0	0	0	0	0	0	0	0	0	0	0
g__Mycobacterium	2.18999680260467e-05	3.26000596255091e-05	1.51000123820102e-05	0	0	0	1.5699989543807e-05	0	0	0	0	0	0	0	0	1.05000337051082e-05	0	1.77000188505201e-05	0	0	0	0	0	0	0	0	0	0	0	0	0	0	0	0	0	0	2.68999463346071e-05	0	0	0	0	0	0	0	1.79000089321045e-05	1.47000141708137e-05	0	0	0
g__	0	0	0	0	0	0	0	0	0	0	0	0	0	0	0	0	0	0	0	0	0	0	0	0	0	0	0	0	0	0	0	0	0	0	0	0	0	0	0	0	0	0	0	0	0	0	0	0	0
g__Nocardia	0	0	0	0	0	0	0	0	0	0	0	0	0	0	0	0	0	0	0	0	0	0	0	0	0	0	0	0	0	0	0	0	0	0	0	0	0	0	0	0	0	0	0	0	0	0	0	0	0
g__Rhodococcus	0	1.63000298127545e-05	0	0	0	0	0	0	0	0	0	0	0	4.54999878060033e-05	0	1.05000337051082e-05	0	0	0	0	0	0	0	0	0	0	0	0	0	0	1.65999840640153e-05	1.45000160950179e-05	0	0	0	0	0	0	0	0	0	0	0	0	0	1.47000141708137e-05	0	0	0
g__	2.18999680260467e-05	4.90000896211639e-05	0	0	0	0	0	0	0	0	0	0	0	1.51999959264011e-05	0	1.05000337051082e-05	0	0	0	0	0	8.62001450748442e-05	3.53999685648279e-05	0	0	0	0	0	0	5.92000358160217e-05	0	0	0	0	0	0	0	0	0	0	0	0	0	0	0	0	5.0300064987684e-05	0	0
g__Aeromicrobium	0	0	0	0	0	0	0	0	0	0	0	0	0	3.02999918796022e-05	0	0	0	1.77000188505201e-05	0	0	0	0	0	0	0	6.01998962755787e-05	2.07000156078118e-05	0	0	0	0	7.27000806970896e-05	0	0	0	0	0	0	2.12000103880051e-05	0	0	0	0	8.55000884070914e-05	0	0	0	0	0
g__Kribbella	0	1.63000298127545e-05	0	0	0	0	0	0	0	0	0	0	0	0	0	0	0	0	0	0	0	0	0	0	0	0	0	0	0	0	0	0	0	0	0	0	0	0	0	0	0	0	0	0	0	0	0	0	0
g__Nocardioides	0	0	0	0	0	0	0	0	0	0	0	0	0	0	0	0	0	0	0	0	0	0	0	0	0	0	0	0	0	0	0	0	0	0	0	0	0	0	0	0	0	0	0	0	0	0	0	0	0
g__Pimelobacter	0	0	0	0	0	0	0	0	0	0	0	0	0	0	0	0	0	0	0	0	0	0	0	0	0	0	0	0	0	0	0	0	0	0	0	0	1.34999730675537e-05	0	0	0	0	0	0	0	0	0	0	0	0
g__Cellulosimicrobium	0	0	0	0	0	0	0	0	0	0	0	0	0	0	0	0	0	0	0	0	0	0	0	0	0	0	0	0	0	0	0	0	0	0	0	0	0	0	0	0	0	0	0	0	0	0	0	0	0
g__Promicromonospora	0	0	0	0	0	0	0	0	0	0	0	0	0	1.51999959264011e-05	0	0	0	0	0	0	0	0	0	0	0	0	0	0	0	0	0	0	0	0	0	0	0	0	0	0	0	0	0	0	0	0	0	0	0
g__	0	0	0	0	0	0	0	0	0	0	0	0	0	0	0	0	0	0	0	0	0	0	0	0	0	0	0	0	0	0	0	0	0	0	0	0	0	0	2.12000103880051e-05	0	0	0	0	0	0	0	0	0	0
g__Propionibacterium	0	0	0	0	0	0	0	0	0	0	0	0	0	0	0	0	0	0	0	0	0	0	0	0	0	0	0	0	2.19000293898394e-05	0	0	0	0	0	0	0	0	0	0	0	0	2.08000266240341e-05	0	0	0	0	0	0	0
g__	0	0	0	0	0	0	0	0	0	0	0	0	0	0	0	0	0	0	0	0	0	0	0	0	0	0	0	0	0	0	0	0	0	0	0	0	0	0	0	0	0	0	0	0	0	0	0	0	0
g__Actinomycetospora	0	0	0	0	0	0	0	0	0	0	0	0	0	0	0	0	0	0	0	0	0	0	0	0	0	0	0	0	0	0	0	0	0	1.38000108330085e-05	0	0	0	0	0	0	0	0	0	0	0	0	0	0	0
g__Amycolatopsis	0	0	0	0	0	0	0	0	0	0	0	0	0	0	0	1.05000337051082e-05	0	0	0	0	0	1.72000289476487e-05	0	0	0	0	0	0	0	0	0	0	0	0	0	0	0	0	0	0	0	0	0	0	0	0	0	0	0
g__Pseudonocardia	0	0	0	0	0	2.0100053807844e-05	0	0	0	0	0	0	0	0	0	0	0	0	0	0	0	1.72000289476487e-05	0	0	0	0	0	0	0	0	0	0	0	1.38000108330085e-05	0	0	0	0	0	0	0	0	0	0	0	0	0	0	0
g__	0	0	0	0	0	0	0	0	0	0	0	0	0	0	0	6.33002031936522e-05	0	0	0	0	0	0	1.7699984282414e-05	0	0	0	0	0	0	0	0	0	0	0	0	0	0	0	0	0	0	0	0	0	0	0	2.51000324292419e-05	0	0
Other	0	0	0	0	0	0	0	0	0	0	0	0	0	0	0	0	0	0	0	0	0	0	0	0	0	0	0	0	0	0	0	0	0	0	0	0	0	0	0	0	0	0	0	0	0	0	0	0	0
g__	0	0	0	0	0	0	0	0	0	0	0	0	0	0	0	0	0	0	0	0	0	0	0	0	0	0	0	0	0	0	0	0	0	0	0	0	0	0	0	0	0	0	0	0	0	0	0	0	0
g__Streptacidiphilus	0	0	0	0	0	0	0	0	0	0	0	0	0	0	0	0	0	0	0	0	0	0	0	0	0	0	0	0	0	0	0	0	0	0	0	0	0	0	0	0	0	0	0	0	0	0	0	0	0
g__Streptomyces	8.74998722501865e-05	8.1600149246673e-05	0	0	0	0	0	0	0	0	0	0	0	0	0	0	0	0	0	0	0	0	0	2.12999923746027e-05	0	0	0	0	0	0	0	0	0	0	0	0	0	0	0	0	0	0	0	0	0	0	0	0	0
g__	0	0	0	0	0	0	0	0	0	0	0	0	0	0	0	0	0	0	0	0	0	0	0	0	0	0	0	0	0	0	0	0	0	0	0	0	0	0	0	0	0	0	0	0	0	0	0	0	0
g__Nonomuraea	0	1.63000298127545e-05	0	0	0	0	0	0	0	0	0	0	0	0	0	0	0	0	0	0	0	0	0	0	0	0	0	0	0	0	0	0	0	0	0	0	0	0	0	0	0	0	0	0	0	0	0	0	0
g__Sphaerisporangium	0	0	0	0	0	0	0	0	0	0	0	0	0	0	0	0	0	0	0	0	0	0	0	0	0	0	0	0	0	0	0	0	0	0	0	0	0	0	0	0	0	0	0	0	0	0	0	0	0
g__Actinocorallia	0	1.63000298127545e-05	0	0	0	0	0	0	0	0	0	0	0	0	0	0	0	0	0	0	0	0	0	0	0	0	0	0	0	0	0	0	0	0	0	0	0	0	0	0	0	0	0	0	0	0	0	0	0
g__Actinomadura	0	0	0	0	0	0	0	0	0	0	0	0	0	0	0	0	0	0	0	0	0	0	0	0	0	0	0	0	0	0	0	0	0	0	0	0	0	0	0	0	0	0	0	0	0	0	0	0	0
g__Tsukamurella	0	0	0	0	0	0	0	0	0	0	0	0	0	0	0	0	0	0	0	0	0	0	0	0	0	0	0	0	0	0	0	0	0	0	0	0	0	0	0	0	0	0	0	0	0	0	0	0	0
g__Williamsia	0	0	0	0	0	0	0	0	0	0	0	0	0	0	0	0	0	0	0	0	0	0	0	0	0	0	0	0	0	0	0	0	0	0	0	0	0	0	0	0	0	0	0	0	0	0	0	0	0
g__Bifidobacterium	0.0487830857766948	0.459588227586868	0.000575148471621747	0.196177877734804	0.0113163461757317	0.00221645193344183	0.127316873206962	0.28412224925643	0.132444941207772	0.016098236924413	0.0334919312099083	0.13955505441203	0.00960691754223143	0.297909381160286	0.0636147688822722	0.0544658538353908	0.00238384305240023	0.0707581343574131	0.0093349268646274	0.0253194530508757	0.0207961898520453	0.0253948427395203	0.118842933467475	0.14500058608979	0.282894972157989	0.000632233910660972	0.0389755993876019	0.00630413117174442	0.0023261461216881	0.150807964238818	0.617423147273779	0.054372551353532	0.227762703091663	0.0150638708251386	0.0464142986537966	0.00222540768844292	0.0561368880069084	0.216092429280421	0.131724655545081	0.35233292168297	0.0453897889316171	0.00621196495131514	0.00368183707954073	0.0273918983232229	0.0123918901835532	0.128287222668883	0.364482457911336	0.114301960051181	0.276404034251472
g__Gardnerella	0	0	0	0	0	0	1.5699989543807e-05	1.97999897040054e-05	0	3.85999734432183e-05	2.12000146916102e-05	1.69000139763116e-05	0	0	0	0	0	0	0	0	0	0	0	0	0	0	0	0	0	0	0	0	0	0	0	0	0	0	0	0	0	0	0	0	0	0	0	0	0
g__Scardovia	0	0	0	0	0	0	0	0	0	0	2.12000146916102e-05	0	0	1.51999959264011e-05	0	0	1.51999875816101e-05	0	0	0	0	0	0	0	0.000203655081462033	0	0	0	0	0	0	0	0	0	0	0	0	0	0	0	0	0	0	0	0	0	0	0	0
g__	0	0	0	0	0	0	0	0	0	0	0	0	0	0	0	0	0	0	0	0	0	0	1.7699984282414e-05	0	0	0	0	0	0	0	0	0	0	0	0	0	0	0	0	0	0	0	1.5899996025001e-05	0	0	0	0	0	0
Other	0	0	0	0	0	0	0	0	0	0	0	0	0	0	0	0	0	0	1.78999920703035e-05	0	0	0	0	0	0	0	0	0	0	0	0	0	0	0	0	0	0	0	0	0	0	0	0	0	0	0	0	0	0
g__	6.569990407814e-05	0.000914018671740151	1.51000123820102e-05	2.1000010248005e-05	0	8.06002157667776e-05	0.0052891744774098	0.000237510876494344	0	0	2.12000146916102e-05	0.000507288419527523	0	9.09999756120065e-05	0	0	0	0	8.93999603958175e-05	0.000327642026539004	0.00294367381919042	1.72000289476487e-05	0	0	1.8500007400003e-05	0	0.000787385593688738	0	0	0.00547961731516848	3.31999681280306e-05	1.45000160950179e-05	0	0.00027614821677635	1.59999957440011e-05	2.13999970040004e-05	0.000699524604448414	9.73999920132007e-05	8.48000415520204e-05	0	0	0	3.1699992075002e-05	3.42000353628366e-05	7.16000357284178e-05	0	0.000251402324811804	0	0
g__Adlercreutzia	0	0.000408043746312012	0	4.200002049601e-05	0	0	0	0.000138547927955077	0	0	0	0	1.66000303116554e-05	0	0	0	0	0	1.78999920703035e-05	0	3.46000213828132e-05	0	0	0	0	0	0	0	0	0	0	0	0	1.38000108330085e-05	0	8.55999880160017e-05	1.34999730675537e-05	0	0	0	0	0	6.3499984125004e-05	1.71000176814183e-05	1.79000089321045e-05	2.95000284380274e-05	0	0	0
g__Atopobium	0	0.000310113567197714	0	0	0	0	3.13999790876139e-05	0	0	3.85999734432183e-05	2.12000146916102e-05	0	0	0.00027307492681592	0	2.11000677312174e-05	0	3.54000377010402e-05	1.78999920703035e-05	0	0	0	0	2.12999923746027e-05	7.41000296400119e-05	0	2.07000156078118e-05	0	0	1.48000089540054e-05	0	0	4.33999920144015e-05	1.38000108330085e-05	0	4.27999940080008e-05	0	0	0.000233253114294026	1.68999875616092e-05	0	0	0	1.71000176814183e-05	5.37000267963134e-05	0	0	0	0
g__Collinsella	4.37999360520934e-05	3.26000596255091e-05	3.03000248460204e-05	0.00712724247809433	0.0017043886289194	0	0	0.00938167512152894	0	0.00699839518510411	0.00921718338750809	0.00202915367811009	3.3300060805911e-05	0.226166575387358	5.85999740988115e-05	0.0049360998448805	4.55999627448304e-05	0.000141693150903206	0.00674189201334184	0	0.00798255093321648	0.000120681203106465	0.000671828403416378	0.000170262939045868	0	1.50999739827448e-05	0.00397837099969173	0.009553683353056	0.000131668176698693	0.000148098089599344	3.31999681280306e-05	0.000581835645837567	0.00156279371244596	0.00291336128698861	1.59999957440011e-05	0	0.00785620432687237	9.73999920132007e-05	0.00676435331453312	0.0064008332889867	0.026972009482442	0.0107979788214129	0.00576080555979861	0	0.00234586417058622	0.000162053156219243	0.000201121259848668	0.019264108930072	0.00390961281406035
g__Eggerthella	0.000547141201173846	0.00734479343362719	0.00128651505494234	0	0	0.000100748269703118	0.000580710613246732	0.000395850794157587	0.000579345734080308	3.85999734432183e-05	0.000148664103024223	0.000202915167810844	4.99000911175664e-05	0.0136992503286009	0.000907945598688045	0.000189849609417246	0.000197387838734136	0.000354233377258547	3.5799984140607e-05	1.82000014742001e-05	0.000190473117712387	0.000413765696367667	5.29999529360418e-05	0.000234111916187934	0.000148112059244824	0.00012042579250636	2.07000156078118e-05	3.25000318175312e-05	0.00065834288349615	0.00136249982431239	0.000547081474801784	0.000450922500523976	0.000274935949411785	0	4.78999872586034e-05	0	0.000174881651111106	0.00132512289133992	8.48000415520204e-05	8.43999378816457e-05	0.000567372599145465	0.000145918186775279	3.1699992075002e-05	0	8.95000446605223e-05	5.89000567796547e-05	0.000527943682103237	2.37999912654032e-05	0.000280594130195676
g__Paraeggerthella	0	0	0	0	0	0	0	0	0	0	0	0	0	0	0	0	0	0.000619908660202723	0	0	0	0	0	0	0	0	0	0	0	0	0	0.000247280274481105	0	0	0	0	1.34999730675537e-05	0	0	0	0	0	0	0	0	0	0	0	0
g__Slackia	0	0	0	0	0	0	0	0	0	1.92999867216091e-05	0	0	0	3.02999918796022e-05	0	0	0	0	1.78999920703035e-05	0.000236630019167032	0	0	0	0	0	0	0	0	0	0	0	0	0	0	0	0	0	0	0	0	0	0	0	0	0	0.000191517184622566	0	0	0
g__	0	0	0	0	0	0	0	0	0	0	0	0	0	0	0	0	0	0	0	0	0	0	0	0	0	0	0	0	0	0	0	0	0	0	0	0	0	0	0	0	0	0	0	0	0	0	0	0	0
g__	2.18999680260467e-05	0	0	0	0	0	0	0	0	0	0	0	0	0	0	0	0	1.77000188505201e-05	0	0	0	0	0	0	0	0	0	0	0	0	0	0	0	0	0	0	0	0	0	0	0	0	0	0	0	0	5.0300064987684e-05	0	0
g__Rubrobacter	0	0	0	0	0	0	0	0	0	0	0	0	0	0	0	0	0	0	0	0	0	0	0	0	0	0	0	0	0	0	0	0	0	0	0	0	0	0	0	0	0	0	0	0	0	0	0	0	0
g__	0	0	0	0	0	0	0	0	0	0	0	0	0	0	0	0	0	0	0	0	0	0	0	0	1.8500007400003e-05	0	0	0	0	0	0	0	0	0	0	0	1.34999730675537e-05	0	0	0	0	0	0	0	0	0	0	0	0
g__	0.000109427840235353	0	0	0	0	2.0100053807844e-05	0	0	0	0	0	1.69000139763116e-05	1.66000303116554e-05	1.51999959264011e-05	0	5.2700169167543e-05	3.03999751632203e-05	1.77000188505201e-05	0	0	0	1.72000289476487e-05	3.53999685648279e-05	8.50999695342109e-05	1.8500007400003e-05	0	0	0	0	0	0	0	0	1.38000108330085e-05	0	0	0	0	0	0	0	0	0	0	0	0	7.54000974169259e-05	0	0
g__	2.18999680260467e-05	0	0	0	0	0	0	0	0	0	0	0	0	0	0	0	0	0	0	0	0	3.45000580635977e-05	0	0	0	0	2.07000156078118e-05	0	0	0	1.65999840640153e-05	0	0	0	0	0	0	0	0	0	0	0	0	0	0	0	0	0	0
g__	0	0	0	0	0	0	0	0	0	0	0	0	0	0	0	0	0	0	0	0	0	0	0	0	0	0	0	0	0	0	4.96999522880458e-05	0	0	0	0	0	0	0	0	0	0	0	0	0	0	0	0	0	0
g__	0	0	0	0	0	0	0	0	0	0	0	0	0	0	0	1.05000337051082e-05	0	0	0	0	0	0	0	0	0	0	0	0	0	0	0	0	0	0	0	0	0	0	0	0	0	0	0	0	0	0	0	0	0
g__	6.569990407814e-05	0	0	0	0	0	0	0	0	0	0	0	0	0	0	0	0	0	0	0	0	0	1.7699984282414e-05	2.12999923746027e-05	0	0	0	0	0	0	0	0	0	0	0	0	0	0	0	0	0	0	0	0	0	0	7.54000974169259e-05	0	0
g__Solirubrobacter	2.18999680260467e-05	0	0	0	0	0	0	0	0	0	0	0	0	0	0	0	0	0	0	0	0	0	0	0	0	0	0	0	0	0	0	0	0	0	0	0	0	0	0	0	0	0	0	0	0	0	0	0	0
g__	0	0	0	0	0	0	0	0	0	0	0	0	0	0	0	0	0	0	0	0	0	0	0	0	0	0	0	0	0	0	0	0	0	0	0	0	0	0	0	0	0	0	0	0	0	0	0	0	0
g__Armatimonas	0	0	0	0	0	0	0	0	0	0	0	0	0	0	0	0	0	0	0	0	0	0	0	0	0	0	0	0	0	0	0	0	0	0	0	0	0	0	0	0	0	0	0	0	0	0	0	0	0
g__CL0-1	0	0	0	0	0	0	0	0	0	0	0	0	0	0	0	0	0	0	0	0	0	0	0	0	0	0	0	0	0	0	0	0	0	0	0	0	0	0	0	0	0	0	0	0	0	0	0	0	0
g__	0	0	0	0	0	0	0	0	0	0	0	0	0	0	0	0	0	0	0	0	0	0	0	0	0	0	0	0	0	0	0	0	0	0	0	0	0	0	0	0	0	0	0	0	0	1.47000141708137e-05	0	0	0
g__	0	0	0	0	0	0	0	0	0	0	0	0	0	0	0	0	0	0	0	0	0	0	0	0	0	0	0	0	0	0	0	0	0	0	0	0	0	0	0	0	0	0	0	0	0	0	0	0	0
g__	0	0	0	0	0	0	0	0	0	0	0	0	0	0	0	0	0	0	0	0	0	0	0	0	0	0	0	0	0	0	0	0	0	0	0	0	0	0	0	0	0	0	0	0	0	0	0	0	0
g__	0	0	0	0	0	0	0	0	0	0	0	0	0	0	0	0	0	0	0	0	0	0	0	0	0	0	0	0	0	0	0	0	0	0	0	0	0	0	0	0	0	0	0	0	0	0	0	0	0
g__Fimbriimonas	0	0	0	0	0	0	0	0	0	0	0	0	0	0	0	1.05000337051082e-05	0	0	0	0	0	1.72000289476487e-05	0	0	0	0	0	0	0	0	0	0	0	0	0	0	0	0	0	0	0	0	0	0	0	0	0	0	0
g__	0	0	0	0	0	0	0	0	0	0	0	0	0	0	0	0	0	0	0	0	0	0	0	0	0	0	0	0	0	0	0	0	0	0	0	0	0	0	0	0	0	0	0	0	0	0	0	0	0
g__	0	0	0	0	0	0.000100748269703118	3.13999790876139e-05	0	0	0	0	8.45000698815578e-05	0	0	0	1.05000337051082e-05	1.51999875816101e-05	0	0	0	0	0	0	0	0	0	0	0	0	0	0	0	0	1.38000108330085e-05	1.59999957440011e-05	2.13999970040004e-05	0	0	0	0	0	0	1.5899996025001e-05	0	0	1.47000141708137e-05	0	0	0
g__	0	0	0	0	0	0	0	0	0	0	0	0	0	0	0	0	0	0	0	0	0	0	0	0	0	0	0	0	0	0	0	0	0	0	0	0	0	0	0	0	0	0	0	3.42000353628366e-05	0	0	0	0	0
g__Bacteroides	0.0662040533420821	0.0341777735111478	0.179900253518208	0.1655874998067	0.304510794364483	0.102319482909256	0.0452483418646043	0.22250799929584	0.18160888964152	0.211301402624635	0.31041095311479	0.0570192221548967	0.39333416222818	0.00488500369081901	0.0662800277042278	0.0996607009108499	0.278575539403784	0.124831871945944	0.151808798748702	0.127489180326624	0.0519645001140611	0.239035641296984	0.136699429610907	0.00472481030851791	0.225630957252383	0.343272880540827	0.0607530348077882	0.0494744334354703	0.236981599029306	0.0283755331671976	0.0890582695040613	0.442427907094977	0.194784863159585	0.224715399401589	0.115077433389403	0.331906743533056	0.314907356759823	0.00888611627133847	0.0508068698953663	0.120264727485161	0.0948821161955147	0.272159107363657	0.216752310811922	0.136411994050002	0.0907723892954223	0.105408254613557	0.0499535555399938	0.243948697470828	0.1668226294057
g__	0	0	0	0	0	0	0	0	0	0	0	0	0	0	0	1.05000337051082e-05	0	0	0	0	0	0	0	0	0	0	0	0	0	0	0	0	0	0	0	0	0	0	0	0	0	0	0	0	0	0	0	0	0
g__Dysgonomonas	0	0	0	0	0	0	0	0	0	0	0	0	0.000149848273622948	0	0	1.05000337051082e-05	0	0	0	0	0	0	0	0	0	0	0	0	0	0	0	0	0	0	0	0	0	0	0	0	0	0	0	0	0	0	0	0	0
g__Paludibacter	0	0	0	0	0	0	0	0	0	0	0	0	0.000732590337709957	0	0	0	0	0	0	0	0	0	0	0	0	0	0	0	0	0	0	0	0	0	0	0	0	0	0	0	0	0	0	0	0	0	0	0	0
g__Parabacteroides	0.00555895188393025	0.00292159534359788	0.024337843957032	0.0291396992201732	0.00305204412620428	0.00044329018668783	0.0140469186447522	0.018585217335687	0.0819935573649572	0.0080973164290463	0.00826148472520891	0.00483614999949605	8.32001519234774e-05	0.000121366967473653	0.0205605739122263	0.00477789133703119	0.0179015943743974	0.0260538707473723	0.0239274564001368	0.0144526571706652	0.0556873814148017	0.0115681874692595	0.0262720316704359	0.000319243885710689	9.26000370400148e-05	0.0369706272996092	0.00103603378116947	0.0185711911811962	0.0341241217945715	0.000311005188158139	0.0153348662785284	0.00391284534325833	0.0643784161543714	0.027103922276579	0.000143746961763308	0.0932103519505507	0.0164388392045158	0.00081845793288645	0.021438124504681	0.00572528378619113	0.00138206045945585	0.0171350169328217	0.0228210442947389	0.0110525714283589	0.00157584778634805	0.000191517184622566	0.000276542357292726	0.0165324529325898	0.0196228911050215
g__Porphyromonas	0	0	0.0017859864645089	2.1000010248005e-05	0	0	0	0	0	0	0.000127426088306279	5.07000419289347e-05	0	4.54999878060033e-05	0	0	0	0	0	0	3.46000213828132e-05	0	0	4.25999847492055e-05	0	0	0	0	0	0	1.65999840640153e-05	0.000189096209896793	2.8899994682401e-05	0.000428029336003029	0	0	0	0.000116922990412315	0	0	0	0	0	0	0	0	0	0	0
g__Tannerella	0	0	0	0	0	0	0	0	0	0	0	0	0.000133198243219992	0	0	2.11000677312174e-05	0	0	0	0	0	0	0	0	0	0	0	0	0	0	0	0	0	0	0	0	0	0	2.12000103880051e-05	0	0	0	0	0	0	0	0	0	0
g__Prevotella	8.74998722501865e-05	0.000146896268673275	0.00113516093083196	8.410004104082e-05	9.91000365679135e-05	0.000362691970926406	0.000219727853661249	7.91999588160214e-05	8.0499963050517e-05	0.00017351388062245	0.00675360468024804	0.273665213321131	0.000183147334427033	3.02999918796022e-05	0	0.000232038744844371	9.10999255713608e-05	5.31000565515602e-05	0.0811351770571166	0.00014561901179514	0.0843449121251557	8.62001450748442e-05	0.00010607790580282	0.0146852197426913	0.000148112059244824	7.52998702583235e-05	0.0179026674986113	0.346142311873323	0.00245781429838679	0.000444293268797428	0.000182360824933608	0.0017455069375127	5.7899989346402e-05	0.0325716515687465	0.299105494437938	0.000406564943080908	6.72998657367678e-05	0.000194870984020579	0.000275663135074936	3.37999751232183e-05	0.000683756722047098	0.000354373453598021	0.000269789932552517	3.42000353628366e-05	0.188815165218767	5.89000567796547e-05	0.000175981227367746	0.000380056860519132	0.000112238052078456
Other	0	1.63000298127545e-05	0	0	0	0	0	0	0	0	0	0	0	0	0	1.05000337051082e-05	0	0	0	0	0	0	0	0	1.8500007400003e-05	0	0	0	0	0	0	0	0	0	0	2.13999970040004e-05	0	0	0	0	0	0	0	0	0	0	0	0	0
g__	0.00188216525203873	0.000816088492625853	0.0127743404749592	0.0210663632803853	0.00410242351379428	0.000725383941852812	0.0473514554639307	0.00134589430013496	0.00273580074426746	0.0229038382421593	0.00252729175141318	0.00757550726494451	0.000116548212817037	0	0.0004100398187624	0.000116019372422185	0.000121469900759091	0.000106270113177671	0.0116239508505898	0.0214969617412539	0.0194628780280586	0.000982692653871736	0.000282874748807223	0	0	0.00257409456483506	0.00213422960920913	0.00597917585361316	6.58000883037185e-05	0.000103668062719178	0.0110576813846259	0.00440740589222054	0.000130232976037132	0.00334139062299164	0.0407921951492761	0.00447221337389013	0.000255595490086997	0.000721022940876119	0.00324434558972934	3.37999751232183e-05	0.0156827535609878	0.00400234012299536	0.0129975207506198	0.0169039324786662	0.000859553428917161	0.000957586923113794	0.00150841094886695	0.00574835289035449	0.00280594230195723
g__AF12	0	1.63000298127545e-05	0	0	0	0	0	0	0	0	0	0	0	0	0	0	0	0	0	0	0	0	0	0	0	0	0	0	0	0	1.65999840640153e-05	0	0	0	0	0	0	0	0	0	0	0	0	0	0	0	0	0	0
g__Alistipes	0	0	0	0	0	0	0	0	0	0	0	0	0	0	0	0	0	0	0	0	0	0	0	0	0	0	0	0	0	0	0	0	0	0	0	0	0	0	0	0	0	0	0	0	0	0	0	0	0
g__Blvii28	0	0	0	0	0	0	0	0	0	0	0	0	0	0	0	0	0	0	0	0	0	0	0	0	0	0	0	0	0	0	0	0	0	0	0	0	0	0	0	0	0	0	0	0	0	0	0	0	0
g__Rikenella	0	0	0	0	0	0	0	0	0	0	0	0	0	0	0	0	0	0	0	0	0	0	0	0	0	0	0	0	0	0	0	0	0	0	0	0	0	0	0	0	0	0	0	0	0	0	0	0	0
g__	0.0003282845207046	0.000816088492625853	1.51000123820102e-05	0	9.91000365679135e-05	0.00044329018668783	0.000219727853661249	3.95999794080107e-05	3.21999852202068e-05	3.85999734432183e-05	8.50000589050408e-05	0.000152186125857926	9.99001824177331e-05	4.54999878060033e-05	0	0.000105472338566207	0.000121469900759091	3.54000377010402e-05	0.00307587663738665	0	1.73000106914066e-05	6.90001161271954e-05	8.83999215008697e-05	4.25999847492055e-05	0	0.000135478766570085	0.00018648614061055	3.25000318175312e-05	4.39000589138791e-05	5.92000358160217e-05	0.000198938809018743	2.91000323010359e-05	1.44999973320005e-05	2.7600021666017e-05	6.38999830026045e-05	6.41999910120013e-05	4.03999194021608e-05	5.84999952030004e-05	4.24000207760102e-05	6.75999502464366e-05	0.000174576184352451	0.000333528426916386	0.000285659928585018	1.71000176814183e-05	0	5.89000567796547e-05	0.00010056112992498	0.00130644352053523	1.8700008676804e-05
g__	0	0	0	0	0	0	0	0	0	0	0	0	0	0	0	0	0	0	0	0	0	0	0	0	0	0	0	0	0	0	0	0	0	0	0	0	0	0	0	0	0	0	0	0	0	0	0	0	0
g__	0	1.63000298127545e-05	1.51000123820102e-05	2.1000010248005e-05	0	0	0.000360982759585482	0	0	0	0	0	0	0	0	2.11000677312174e-05	6.06999504081405e-05	0	0	1.82000014742001e-05	0	1.72000289476487e-05	0.00116685996382835	0	0	0	0.00404053304656192	0	0.00460840218447573	0	1.65999840640153e-05	0	4.33999920144015e-05	0.0260269444311514	0	0	0	0	0.00578892983657562	0	1.45000153120162e-05	0	0	0	0.00218469709016385	0	0	4.74999825675064e-05	0
g__Butyricimonas	0.000350170488751086	0	6.05000496100407e-05	0	0	4.03001078833888e-05	0.00279368913940303	3.95999794080107e-05	0.00215645501018715	0	0.000127426088306279	0.0036524770205985	0	0	0	1.05000337051082e-05	0	1.77000188505201e-05	0.00141275737414848	0.0109760098890568	0.00517740319963518	0.000551686928489101	0	0	0	0	2.07000156078118e-05	0.00350951643581659	0.00590314392201914	0.0190749935403711	1.65999840640153e-05	0.0019346041474106	0	0.00676562531101587	3.18999915146023e-05	2.13999970040004e-05	0	1.94999984010001e-05	0	0	1.45000153120162e-05	0.00193863348145086	0	0.00241240349442521	0	0	0.000553083714584159	0.000475070825649007	0
g__Odoribacter	6.569990407814e-05	0	0	0	1.98000073062027e-05	0	1.5699989543807e-05	0	0	0.000636217562282317	0	0	1.66000303116554e-05	0	0	0	1.51999875816101e-05	0	0.00119816146921447	1.82000014742001e-05	0	0	0.000318234717407571	0	0	0	8.29000625066471e-05	0.00155978552703003	0	0	1.65999840640153e-05	0	0	0.00249913896182408	0	0	0	0	0	0	2.91000307296325e-05	0.00256399928191908	0.000856979785755054	8.55000884070914e-05	0.000286518142972553	0	0	0	0
g__	0	0	0	0	0	0	0	0	0	0	0	0	0	0	0	0	0	0	0	0	0	0	0	0	0	0	0	0	0	0	0	0	0	0	0	0	0	0	0	0	0	0	0	0	0	0	0	0	0
g__Paraprevotella	0	0	0	0.000210243102598634	0	0	0	0	0	0	0	0.00348338088075599	0	0	0	0	0	0	0	0	0	0	0.00291715040957044	0	0	0	0	0	0	0	0	4.36000483960537e-05	0	0	0	0	1.34999730675537e-05	0	0	0	0	0	0	0	0	0	0	0.000593837782061534	0
g__[Prevotella]	0	0	0	0	1.98000073062027e-05	0.00014104737758383	6.27999581752278e-05	0	0	0	0	6.76000559052462e-05	0	0	0	3.16001014363256e-05	0	0	0	0	0	1.72000289476487e-05	1.7699984282414e-05	0	0	0	0	0	2.19000293898394e-05	0	0	0	1.44999973320005e-05	0	0	0	0	0	0	0	0	0	0	0	0	0	0	2.37999912654032e-05	0
g__	0	0	0	0	0	0	0	0	0	0	0	0	0	0	0	0	0	0	0	0	0	0	0	0	0	0	0	0	0	0	0	0	0	0	0	0	0	0	0	0	0	0	0	0	0	0	0	0	0
g__	0	0	0	0	0	0	0	0	0	0	0	0	0	0	0	0	0	0	0	0	0	0	0	0	0	0	0	0	0	0	0	0	0	0	0	0	0	0	0	0	0	0	0	0	0	0	0	0	0
g__	0	0	0	0	0	0	0	0	0	0	0	0	0	0	0	0	0	0	0	0	0	0	0	0	0	0	0	0	0	0	0	0	0	0	0	0	0	0	0	0	0	0	0	0	0	0	0	0	0
g__	0	3.26000596255091e-05	0	0	0	2.0100053807844e-05	3.13999790876139e-05	0	0	0	0	0	0	1.51999959264011e-05	0	0	0	0	0	0	0	0	0	0	0	0	0	0	0	0	0	0	0	0	0	0	0	0	0	0	0	0	0	0	0	0	2.51000324292419e-05	0	0
g__Adhaeribacter	0	0	0	0	0	0	0	0	0	0	0	0	0	0	0	0	0	1.77000188505201e-05	0	0	0	0	0	0	0	0	0	0	0	0	0	0	0	0	0	0	0	0	0	0	0	0	0	0	0	0	0	0	0
g__Dyadobacter	0	0	0	0	0	0	0	0	0	0	0	0	0	0	0	0	0	0	0	0	0	0	0	0	0	0	0	0	0	0	0	0	0	0	0	0	0	0	0	0	0	0	0	0	0	1.47000141708137e-05	0	0	0
g__Hymenobacter	0	0	0	0	0	0	0	0	0	0	0	0	0	0	0	0	0	0	0	0	0	0	0	0	0	0	0	0	0	0	0	0	0	0	0	0	0	0	0	0	0	0	0	0	0	0	0	0	0
g__Larkinella	0	0	0	0	0	0	0	0	0	0	0	0	0	0	0	0	0	0	0	0	0	0	0	0	0	0	0	0	0	0	0	0	0	0	0	0	0	0	0	0	1.45000153120162e-05	0	0	0	0	0	0	0	0
g__Pontibacter	0	0	0	0	0	0	0	0	0	0	0	0	0	0	0	0	0	0	0	0	0	0	0	0	0	0	0	0	0	0	0	0	0	0	0	0	0	0	0	0	0	0	0	0	0	0	2.51000324292419e-05	0	0
g__Runella	0	0	0	0	0	0	0	0	0	0	0	0	0	0	0	0	0	0	0	0	0	0	0	0	0	0	0	0	0	0	0	0	0	0	0	0	0	0	0	0	0	0	0	0	0	0	0	0	0
g__	0	0	0	0	0	6.04001616912328e-05	0	0	0	0	0	0	0	0	0	0	0	0	0	0	0	0	0	0	0	0	0	0	0	0	0	0	0	0	0	0	0	0	0	0	0	0	0	0	0	0	0	0	1.8700008676804e-05
g__Fluviicola	0	0	0	0	0	0	0	0	0	0	0	0	0	0	0	0	0	0	0	0	0	0	0	0	0	0	0	0	0	0	0	0	0	0	0	0	0	0	0	0	0	0	0	0	0	0	0	0	0
g__	0	0	0	0	0	0	0	0	0	0	0	0	0	0	0	0	0	0	0	0	0	0	0	0	0	0	0	0	0	0	0	0	0	0	0	0	0	0	0	0	0	0	0	0	0	0	0	0	0
g__Capnocytophaga	0	0	0	0	0	0	0	0	0	0	0	0	0	0.00010619597153948	0	0	0	0	0	0	0	0	0	0	0	0	0	0	0	0	0	0	0	0	0	0	0	0	0	0	0	2.08000266240341e-05	0	0	0	0	0	0	0
g__Flavobacterium	0	1.63000298127545e-05	0	0	0	0	0	0	0	0	0	0	0	0	0	0	0	0	0	0	0	0	0	0	0	0	0	0	0	0	0	0	0	0	0	0	0	0	0	0	0	0	0	0	0	0	0	0	0
g__Tenacibaculum	0	0	0	0	0	0	0	0	0	0	0	0	0	0	0	0	0	0	0	0	0	0	0	0	0	0	0	0	0	0	0	0	0	0	0	0	0	0	0	0	0	0	0	0	0	0	0	0	0
g__	0	0	0	0	0	0	0	0	0	0	0	0	0	0.00010619597153948	0	0	0	0	0	0	0	0	0	0	0	0	0	0	0	0	0	0	0	0	0	0	0	0	0	0	0	0	0	0	0	0	0	0	0
g__Chryseobacterium	0	0	0	0	0	0	0	0	0	0	0	0	0	0	0	0	0	0	0	0	0	0	0	0	0	4.51999221205342e-05	0	0	0	0	9.94999044800917e-05	0	0	0	0	0	0	0	0	0	0	0	0	0	0	0	0	0	0
g__Cloacibacterium	0	0	0	0	0	0	0	0	0	0	0	0	0	0	0	0	0	0	0	0	0	0	0	0	0	1.50999739827448e-05	0	0	0	0	0	0	0	0	0	0	0	0	0	0	0	2.08000266240341e-05	0	0	0	0	0	0	0
g__Wautersiella	0	0	0	0	0	0	0	0	0	0	0	0	0	0	0	0	0	0	0	0	0	0	0	0	0	0	0.000124324093740367	0	0	0	1.65999840640153e-05	0	0	0	0	0	0	0	0	0	0.000174576184352451	8.34001067521366e-05	7.9299980175005e-05	0	0	0	0	0	0
g__	0	1.63000298127545e-05	0	0	0	0	0	0	0	0	0	0	0	0	0	0	0	0	0	0	0	0	0	0	0	1.50999739827448e-05	0	0	0	0	0	0	0	0	0	0	0	0	0	0	0	0	0	0	0	0	0	0	0
g__	0	0	0	0	0	0	0	0	0	0	0	0	0	0	0	0	0	0	0	0	0	0	0	0	0	0	0	0	0	0	0	0	0	0	0	0	0	0	0	0	0	0	0	0	0	0	0	0	0
g__Pedobacter	0	0	0	0	0	0	0	0	0	0	0	0	0	0	0	0	0	0	0	0	0	0	0	0	0	3.00999481377894e-05	0	0	0	0	0	0	0	0	0	0	0	0	0	0	0	0	0	0	0	0	0	0	0
g__Sphingobacterium	0	0	0	0	0	2.0100053807844e-05	0	0	0	0	0	0	0	0	0	0	0	0	0	0	0	0	0	0	0	0	0	0	0	0	6.62999363520611e-05	0	0	0	0	0	0	0	0	0	1.45000153120162e-05	4.17000533760683e-05	1.5899996025001e-05	0	0	0	0	0	0
g__	0	0	0	0	0	2.0100053807844e-05	0	0	0	0	0	0	0	0	0	0	0	0	0	0	0	0	0	0	0	0	0	0	0	0	0	0	0	0	0	0	0	0	0	0	0	0	0	0	0	0	0	0	0
g__	2.18999680260467e-05	1.63000298127545e-05	0	0	0	2.0100053807844e-05	0	0	0	0	0	0	0	1.51999959264011e-05	0	6.33002031936522e-05	0	0	0	0	0	0	0	0	0	1.50999739827448e-05	0	0	0	0	0	1.45000160950179e-05	0	0	0	0	1.34999730675537e-05	0	0	0	0	0	0	0	0	0	2.51000324292419e-05	0	0
g__Flavisolibacter	0	0	0	0	0	0	0	0	0	0	0	0	0	1.51999959264011e-05	0	0	0	0	0	0	0	0	1.7699984282414e-05	0	0	0	0	0	2.19000293898394e-05	0	0	0	0	0	0	0	0	0	0	0	0	0	0	0	0	0	5.0300064987684e-05	0	0
g__Sediminibacterium	0	0	0	0	0	0	0	0	0	0	0	0	0	0	0	0	0	0	0	0	0	0	0	0	0	1.50999739827448e-05	0	0	2.19000293898394e-05	0	0	0	0	0	0	0	0	0	0	0	0	0	0	0	0	0	0	0	0
g__	0	0	0	0	0	4.03001078833888e-05	0	0	0	0	0	0	0	0	0	0	0	0	0	0	0	0	0	0	0	0	0	0	0	0	0	0	0	0	0	0	0	0	0	0	0	0	0	0	0	0	0	0	0
g__Aquirestis	0	0	0	0	0	0	0	0	0	0	0	0	0	0	0	0	0	0	0	0	0	0	0	0	0	0	0	0	0	0	0	0	0	0	0	0	0	0	0	0	0	0	0	0	0	0	0	0	0
g__Candidatus Rhabdochlamydia	0	0	0	0	0	0	0	0	0	0	0	0	0	0	0	0	0	0	0	0	0	0	0	0	0	0	0	0	0	0	0	0	0	0	0	0	0	0	0	0	0	0	0	0	0	0	0	0	0
g__	0	0	0	0	0	0	0	0	0	0	0	0	0	0	0	0	0	0	0	0	0	0	0	0	0	0	0	0	0	0	0	0	0	0	0	0	0	0	0	0	0	0	0	0	0	0	0	0	0
g__	0	1.63000298127545e-05	0	0	0	0	0	0	0	0	0	0	0	0	0	0	0	0	0	0	0	0	0	0	0	0	0	0	0	0	0	0	0	0	0	0	0	0	0	0	0	0	0	0	0	0	0	0	0
g__Prosthecochloris	0	0	0	0	0	0	0	0	0	0	0	0	0	0	0	0	0	0	0	0	0	0	0	0	0	0	0	0	0	0	4.96999522880458e-05	0	0	0	0	0	0	0	0	0	0	0	0	0	0	0	0	0	0
g__	0	0	0	0	0	2.0100053807844e-05	0	0	0	0	0	0	0	0	0	0	0	0	0	0	0	0	0	0	0	0	0	0	0	0	0	0	0	0	0	0	0	0	0	0	0	0	0	0	0	0	0	0	0
g__	0	0	0	0	0	0	0	0	0	0	0	0	0	0	0	0	0	0	0	0	0	0	0	0	0	0	0	0	0	0	0	0	0	0	0	0	0	0	0	0	0	0	0	0	0	0	0	0	0
g__	0	0	0	0	0	0	0	0	0	0	0	0	0	0	0	0	0	0	0	0	0	0	0	0	0	0	0	0	0	0	0	0	0	0	0	0	0	0	0	0	0	0	0	0	0	0	0	0	0
g__	0	1.63000298127545e-05	0	0	0	0	0	0	0	0	0	0	0	0	0	0	0	0	0	0	0	0	0	0	0	0	0	0	0	0	0	0	0	0	0	0	0	0	0	0	0	0	0	0	0	0	0	0	0
g__	0	0	0	0	0	0	0	0	0	0	0	0	0	0	0	0	0	0	0	0	0	0	0	0	0	0	0	0	0	0	0	0	0	0	0	0	0	0	0	0	0	0	0	0	0	0	0	0	0
g__	0	0	0	0	0	0	0	0	0	0	0	0	0	0	0	0	0	0	0	0	0	0	0	0	0	0	0	0	0	0	0	0	0	0	0	0	0	0	0	0	0	0	0	0	0	0	0	0	0
g__	0	0	0	0	0	0	0	0	0	0	0	1.69000139763116e-05	0	0	0	0	0	0	0	0	0	0	0	0	0	0	0	0	0	0	0	0	0	0	0	0	0	0	0	0	0	0	0	0	0	0	0	0	0
g__WCHB1-05	0	0	0	0	0	0	0	0	0	0	0	0	0	0	0	0	0	0	0	0	0	0	0	0	0	0	0	0	0	0	0	0	0	0	0	0	0	0	0	0	0	0	0	0	0	0	0	0	0
g__Caldilinea	0	0	0	0	0	2.0100053807844e-05	0	0	0	0	0	0	0	0	0	0	0	0	0	0	0	0	0	0	0	0	0	0	0	0	0	0	0	0	0	0	0	0	0	0	0	0	0	0	0	0	0	0	0
g__	0	0	0	0	0	0	0	0	0	0	0	0	0	0	0	0	0	0	0	0	0	0	0	0	0	0	0	0	0	0	0	0	0	0	0	0	0	0	0	0	0	0	0	0	0	0	0	0	0
g__	0	0	0	0	0	0	0	0	0	0	0	0	0	0	0	0	0	0	0	0	0	0	0	0	0	0	0	0	0	0	0	0	0	0	0	0	0	0	0	0	0	0	0	0	0	0	0	0	0
g__	0	0	0	0	0	0	0	0	0	0	0	0	0	0	0	0	0	1.77000188505201e-05	0	0	0	0	0	0	0	0	0	0	0	0	0	0	0	0	0	0	0	0	0	0	0	0	0	0	0	0	0	0	0
g__	0	0	0	0	0	0	0	0	0	0	0	0	0	0	0	0	0	0	0	0	0	0	0	0	0	0	0	0	0	0	0	0	0	0	0	0	0	0	0	0	0	0	0	0	0	0	0	0	0
g__	0	0	0	0	0	0	0	0	0	0	0	0	0	0	0	0	0	0	0	0	0	0	0	0	0	0	0	0	0	0	0	0	0	0	0	0	0	0	0	0	0	0	0	0	0	0	0	0	0
g__	2.18999680260467e-05	0	0	0	0	2.0100053807844e-05	0	0	0	0	0	0	0	0	0	0	0	0	0	0	0	1.72000289476487e-05	0	0	0	0	0	0	0	0	0	0	0	0	0	0	0	0	0	0	0	0	0	0	0	0	0	0	0
g__	2.18999680260467e-05	0	0	0	0	0	0	0	0	0	0	0	0	0	0	0	0	0	0	0	0	0	0	0	0	0	0	0	0	0	0	0	0	0	0	0	0	0	0	0	0	0	0	0	0	0	0	0	0
g__	2.18999680260467e-05	0	0	0	0	0	0	0	0	0	0	0	0	0	0	0	0	0	0	0	0	0	0	0	0	0	0	0	0	0	0	0	0	0	0	0	0	0	0	0	0	0	0	0	0	0	0	0	0
g__	0	0	0	0	0	0	0	0	0	0	0	0	0	0	0	1.05000337051082e-05	0	0	0	0	0	0	0	0	0	0	0	0	0	0	0	0	0	0	0	0	0	0	0	0	0	0	0	0	0	0	0	0	0
g__Kouleothrix	0	0	0	0	0	0	0	0	0	0	0	0	0	0	0	0	0	0	0	0	0	0	0	0	0	0	0	0	0	0	0	0	0	0	0	0	0	0	0	0	0	0	0	0	0	0	0	0	0
g__	2.18999680260467e-05	0	0	0	0	0	0	0	0	0	0	0	0	0	0	0	1.51999875816101e-05	1.77000188505201e-05	0	0	0	0	0	0	0	0	0	0	0	0	0	0	0	0	0	0	0	0	0	0	0	0	0	0	0	0	0	0	0
g__	0	0	0	0	0	0	0	0	0	0	0	0	0	0	0	0	0	0	0	0	0	0	0	0	0	0	0	0	0	0	0	0	0	0	0	0	0	0	0	0	0	0	0	0	0	0	0	0	0
g__	0	0	0	0	0	0	0	0	0	0	0	0	0	0	0	0	0	0	0	0	0	0	0	0	0	0	0	0	0	0	0	0	0	0	0	0	0	0	0	0	0	0	0	0	0	0	0	0	0
g__	0	0	0	0	0	0	0	0	0	0	0	0	0	1.51999959264011e-05	0	0	0	0	0	0	0	0	0	0	0	0	0	0	0	0	0	0	0	0	0	0	2.68999463346071e-05	0	0	1.68999875616092e-05	0	0	0	0	0	0	0	0	0
g__	0	0	0	0	0	0	0	0	0	0	0	0	0	0	0	0	0	0	0	0	0	0	0	0	0	0	0	0	0	0	0	0	0	0	0	0	0	0	0	0	0	0	0	0	0	0	0	0	0
g__	0	1.63000298127545e-05	0	0	0	0	0	0	0	0	0	0	0	0	0	0	0	0	0	0	0	0	0	0	0	0	0	0	0	0	0	0	0	0	0	0	0	0	0	0	0	0	0	0	0	0	0	0	0
g__	0	0	0	0	0	0	0	0	0	0	0	0	0	0	0	0	0	0	0	0	0	0	0	0	0	0	0	0	0	0	0	0	0	0	0	0	0	0	0	0	0	0	0	0	0	0	0	0	0
g__	0	0	0	0	0	0	0	0	0	0	0	0	0	0	0	0	0	0	0	0	0	0	0	0	0	0	0	0	0	0	0	0	0	0	0	0	0	0	0	0	0	0	0	0	0	0	0	0	0
g__	0	0	0	0	0	0	0	0	0	0	0	0	0	0	0	0	0	0	0	0	0	0	0	0	0	0	0	0	0	0	0	0	0	0	0	0	0	0	0	0	0	0	0	0	0	0	0	0	0
g__	0	0	0	0	0	0	0	0	0	0	0	0	0	0	0	0	0	0	0	0	0	0	0	0	0	0	0	0	0	0	0	0	0	0	0	0	0	0	0	0	0	0	0	0	0	0	0	0	0
g__	0	0	0	0	0	0	0	0	0	0	0	0	0	0	0	0	0	0	0	0	0	0	0	0	0	0	0	0	0	0	0	0	0	0	0	0	0	0	0	0	0	0	0	0	0	0	0	0	0
g__	0	0	0	0	0	0	0	0	0	0	0	0	0	0	0	0	0	0	0	0	0	0	0	0	0	0	0	0	0	0	0	0	0	0	0	0	0	0	0	0	0	0	0	0	0	0	0	0	0
g__	0	0	0	0	0	0	0	0	0	0	0	0	0	0	0	1.05000337051082e-05	0	0	0	0	0	0	0	0	0	0	0	0	0	0	0	0	0	0	0	0	0	0	0	0	0	0	0	0	0	0	0	0	0
g__	0	0	0	0	0	0	0	0	0	0	0	0	0	0	0	0	0	1.77000188505201e-05	0	0	0	1.72000289476487e-05	0	0	0	0	0	0	0	0	0	0	0	0	0	0	0	0	0	0	0	0	0	0	0	0	0	0	0
g__	0	0	0	0	0	0	0	0	0	0	0	0	0	0	0	0	0	0	0	0	0	0	0	0	0	0	0	0	0	0	0	0	0	0	0	0	0	0	0	0	0	0	0	0	1.79000089321045e-05	0	0	0	0
g__	0	0	0	0	0	0	0	0	0	0	0	0	0	0	0	0	0	0	0	0	0	0	0	0	0	3.00999481377894e-05	0	0	0	0	0	0	0	0	0	0	0	0	0	0	0	0	0	0	0	0	0	0	0
g__	0	0	0	0	0	0	0	0	0	0	0	0	0	0	0	0	0	0	0	0	0	0	0	0	0	0	0	0	0	0	0	0	1.44999973320005e-05	0	0	0	0	0	0	0	0	0	0	0	0	1.47000141708137e-05	0	0	0
g__	0	0	0	0	0	0	0	0	0	0	0	0	0	0	0	0	0	0	0	0	0	0	0	0	0	0	0	0	0	0	0	0	0	0	0	0	0	0	0	0	0	0	0	0	0	0	0	0	0
g__	0	0	0	0	0	0	0	0	0	0	0	0	0	0	0	0	0	0	0	0	0	0	0	0	0	0	0	0	0	0	0	0	0	0	0	0	0	0	0	0	0	0	0	0	0	0	0	0	0
g__	0	0	0	0	0	0	0	0	0	0	0	0	0	0	0	0	0	0	0	0	0	0	0	0	0	0	0	0	0	0	0	0	0	0	0	0	0	0	0	0	0	0	0	0	0	0	0	0	0
g__	0	0	0	0	0	0	0	0	0	0	0	0	0	0	0	0	0	0	0	0	0	0	0	0	0	0	0	0	0	0	0	0	0	0	0	0	0	0	0	0	0	0	0	0	0	0	0	0	0
g__	0	0	0	0	0	0	0	0	0	0	0	0	0	0	0	0	0	0	0	0	0	0	0	0	0	0	0	0	0	0	0	0	0	0	0	0	0	0	0	0	0	0	0	0	0	0	0	0	0
g__	0	0.000130574238820283	0	0	0	0	3.13999790876139e-05	0	1.60999926101034e-05	0	0	0	0	0	0	0.049835623972353	0	0	0	0	0	0	0	0	0.00049988019995208	0.000135478766570085	0	3.25000318175312e-05	0	0	4.96999522880458e-05	1.45000160950179e-05	0	0	0	0	0	0	0	0	0	0	1.5899996025001e-05	0	0	0	0	0	0
g__	0	0	0	0	0	0	0	0	0	0	0	0	0	0	0	0	0	0	0	0	0	0	0	0	0	0	0	0	0	0	0	0	0	0	0	0	0	0	4.24000207760102e-05	0	0	0	0	0	0	0	0	0	0
g__Dolichospermum	0	0	0	0	0	0	0	0	0	0	0	0	0	0	0	0	0	0	0	0	0	0	0	0	0	0	0	0	0	0	0	0	0	0	0	0	0	0	0	0	0	0	0	0	0	0	0	0	0
g__Microcystis	0	4.90000896211639e-05	0	0	0	8.06002157667776e-05	0	0	0	0	0	8.45000698815578e-05	0	0	0	0	0	0	0	0	0	0	0	0	0	0	0	0	0	0	0	0	0	0	0	0	0	0	0	0	0	0	0	0	0	0	0	0	0
g__	0	0	0	0	0	0	0	0	0	0	0	0	0	0	0	0	0	0	0	0	0	0	0	0	0	0	0	0	0	0	0	0	0	0	0	0	0	0	0	0	0	0	0	0	0	0	0	0	0
g__Chroococcidiopsis	0	0	0	0	0	0	0	0	0	0	0	0	0	0	0	0	0	0	0	0	0	0	0	0	0	0	0	0	0	0	0	0	0	0	0	0	0	0	0	0	0	0	0	0	0	0	0	0	0
g__Phormidium	0	0	0	0	0	0	0	0	0	0	0	0	0	0	0	0	0	0	0	0	0	0	0	0	0	0	0	0	0	0	0	0	0	0	0	0	0	0	0	0	0	0	0	0	0	0	0	0	0
g__Planktothricoides	0	0	0	0	0	0	0	0	0	0	0	0	0	0	0	0	0	0	0	0	0	0	0	0	0	0	0	0	0	0	0	0	0	0	0	0	0	0	0	0	0	0	0	0	0	0	0	0	0
g__	0	0	0	0	0	0	0	0	0	0	0	0	0	0	0	0	0	0	0	0	0	0	0	0	0	0	0	0	0	0	0	0	0	0	0	0	0	0	0	0	0	0	0	0	0	0	0	0	0
g__Pseudanabaena	0	0	0	0	0	0	0	0	0	0	0	0	0	0	0	0	0	0	0	0	0	0	0	0	0	0	0	0	0	0	0	0	0	0	0	0	0	0	0	0	0	0	0	0	0	0	0	0	0
g__Synechococcus	0	0	0	0	0	0	0	0	0	0	0	0	0	0	0	0	0	0	0	0	0	0	0	0	0	0	0	0	0	0	0	0	0	0	0	0	0	0	0	0	0	0	0	0	0	0	0	0	0
g__Mucispirillum	0	0	1.51000123820102e-05	0	0	0	0	0	0	0	0	0	0	0	0	0	0	0	0	0	0	1.72000289476487e-05	0	0	0	0	0	0	0	0	0	0	0	0	0	0	0	0	0	0	0	0	0	0	0	0	0	0	0
g__	0	0	0	0	0	0	0	0	0	0	0	0	0	0	0	0	0	0	0	0	0	0	0	0	0	0	0	0	0	0	0	0	0	0	0	0	0	0	0	0	0	0	0	0	0	0	0	0	0
g__	0	0	0	0	0	0	0	0	0	0	0	0	0	0	0	0	0	0	0	0	0	0	0	0	0	0	0	0	0	0	1.65999840640153e-05	0	0	0	0	0	0	0	0	0	0	0	0	0	0	0	0	0	0
g__Elusimicrobium	0	0	0	0	0	0	0	0	0	0	0	0	0	0	0	0	0	0	0	0	0	0	0	0	0	0	0	0	0	0	0	0	0	0	0	0	0	0	0	0	0	0	0	0	0	0	0	0	0
Other	0	4.90000896211639e-05	0	0	0	2.0100053807844e-05	0	0	0	0	0	0	0	0	0	0	0	0	0	0	0	0	0	0	0	0	0	0	0	0	0	0	0	0	0	0	0	0	0	0	0	0	0	0	0	0	0	0	0
g__	0	0	0	0	0	0	0	0	0	0	0	0	0	0	0	0	0	0	0	0	0	0	0	0	0	0	0	0	0	0	0	0	0	0	0	0	0	0	0	0	0	0	0	0	0	0	0	0	0
g__Alicyclobacillus	0	0	0	0	0	0	0	0	0	0	0	0	0	0	0	0	0	0	0	0	0	0	0	0	0	0	0	0	0	0	0	0	0	0	0	0	0	0	0	0	0	0	0	0	0	0	0	0	0
g__	0	0.000130574238820283	0	0	0	0	0	0	0	0	0	0	0	0	0	0	0	0	0	0	0	0	0	0	0	0	0	0	0	0	0	0	0	0	0	0	0	0	0	0	0	0	0	0	0	0	0	0	0
g__Anoxybacillus	0	6.53001194339184e-05	0	0	0	0	0	0	0	0	0	0	0	0	0	0	0	0	0	0	0	0	0	2.12999923746027e-05	0	0	0	0	0	0	0	0	0	0	0	0	0	0	0	0	0	0	0	0	0	0	0	0	0
g__Bacillus	4.37999360520934e-05	9.79001790594275e-05	0	0	0	0	0	0	0	0	0	0	1.66000303116554e-05	0	0	2.11000677312174e-05	0	0	0	0	0	0	1.7699984282414e-05	0	0	0	2.07000156078118e-05	0	0	0	0	0	0	0	0	0	0	0	0	0	0	2.08000266240341e-05	0	0	0	0	0	0	0
g__Geobacillus	0	0	0	0	0	0	0	0	0	0	0	0	0	0	0	0	0	0	0	0	0	0	0	0	0	0	0	0	0	0	0	0	0	0	0	0	0	0	0	0	0	0	0	0	0	0	0	0	0
g__Marinibacillus	0	0	0	0	0	0	0	0	0	0	0	0	0	0	0	0	0	0	0	0	0	0	0	0	0	0	0	0	0	0	0	0	0	0	0	0	0	0	0	0	0	0	0	0	0	0	0	0	0
g__Brochothrix	0	0	0	0	0	0	0	0	0	0	0	0	0	0	0	0	0	0	0	0	0	0	0	0	0	3.00999481377894e-05	0	0	0	0	0	0	0	0	0	0	0	0	0	0	0	0	0	0	0	0	0	0	0
g__	0	0	0	0	0	0	0	0	0	0	0	0	0	0	0	0	0	0	0	0	0	0	0	0	0	0	0	0	0	0	0	0	0	0	0	0	0	0	0	0	0	0	0	0	0	0	0	0	0
g__Ammoniphilus	0	0	0	0	0	0	0	0	0	0	0	0	0	0	0	0	0	0	0	0	0	0	0	0	0	0	0	0	0	0	0	0	0	0	0	0	0	0	0	0	0	0	0	0	0	0	0	0	0
g__Brevibacillus	0	0	0	0	0	0	0	0	0	0	0	0	0	0	0	0	0	0	0	0	0	0	0	0	0	0	0	0	0	0	0	0	0	0	0	0	0	0	0	0	0	0	0	0	0	0	0	0	0
g__Paenibacillus	2.18999680260467e-05	0	4.54000372280305e-05	0	0	0	0	0	0	0	0	0	0	0	0	0	0	0	0	0	0	0	0	0	0	0	0	0	0	0	0	0	0	0	0	0	0	0	0	0	0	0	0	0	0	0	0	0	0
g__	0	1.63000298127545e-05	0	0	0	0	0	0	0	0	0	0	0	0	0	0	0	0	0	0	0	0	0	0	0	0	0	0	0	0	0	0	0	0	0	0	0	0	0	0	0	0	0	0	0	0	0	0	0
g__Kurthia	0	0	0	0	0	0	0	0	0	0	0	0	0	0	0	0	0	0	0	0	0	0	0	0	0	0	0	0	0	0	0	0	0	0	0	0	0	0	0	0	0	0	0	0	0	0	0	0	0
g__Lysinibacillus	0	0	0	0	0	0	0	0	0	0	0	0	0	0	0	0	0	0	0	0	0	0	0	0	0	0	0	0	0	0	0	0	0	0	0	0	0	0	0	0	0	0	0	0	0	0	0	0	0
g__Planococcus	0	0	0	0.000126146061559278	0	0	0	0	0	0	0	0	0	0	0	0	0	0	0	0	0	0	0	0	0	0	0	0	0	0	0	0	0	0	0	0	0	0	0	0	0	0	0	0	0	0	0	0	0
g__Planomicrobium	0	0	0	0	0	0	0	0	0	0	0	0	0	0	0	0	0	0	0	0	0	0	0	0	0	0	0	0	0	0	0	0	0	0	0	0	0	0	0	0	0	0	0	0	0	0	0	0	0
g__Rummeliibacillus	0	0	0	0	0	0	0	0	0	0	0	0	0	0	0	0	0	0	0	0	0	0	0	0	0	1.50999739827448e-05	0	0	0	0	0	0	0	0	0	0	0	0	0	0	1.45000153120162e-05	0	0	0	0	0	0	0	0
g__Sporosarcina	0	0	0	2.1000010248005e-05	0	0	0	0	0	0	0	0	0	1.51999959264011e-05	0	0	0	0	0	0	0	0	0	0	0	0	0	0	0	0	0	0	0	0	0	0	0	0	0	0	0	0	0	0	0	0	0	0	0
g__Macrococcus	0	0	0	0	0	0	0	0	0	0	0	0	0	0	0	0	0	0	0	0	0	0	0	0	0	0	0	0	2.19000293898394e-05	0	3.31999681280306e-05	0	0	0	0	0	0	0	0	0	0	0	0	0	0	0	0	0	0
g__Staphylococcus	0	0.000636549164248421	0	0	0	8.06002157667776e-05	7.84999477190348e-05	0	0	0	0	1.69000139763116e-05	0	3.02999918796022e-05	0	0	0	0	0	0	0	0	0	0	0	1.50999739827448e-05	2.07000156078118e-05	1.62000158598155e-05	0	0	8.28999204160764e-05	0	0	0	0	0	1.34999730675537e-05	0	0	0	1.45000153120162e-05	0	0	0	0	0	0	0	0
g__Exiguobacterium	0	0.000146896268673275	0	0	0	0	0	0	0	0	0	0	0	0	0	0	0	0	0	0	0	0	0	0	0	0	0	0	0	0	0	0	0	0	0	0	0	0	0	0	0	0	0	0	0	0	0	0	0
g__Thermicanus	0	0	0	0	0	0	0	0	0	0	0	0	0	0	0	0	0	0	0	0	0	0	0	0	0	0	0	0	0	0	0	0	0	0	0	0	0	0	0	0	0	0	0	0	0	0	0	0	0
g__	0	3.26000596255091e-05	0	0	0	0	4.70999686314209e-05	1.97999897040054e-05	0	0	2.12000146916102e-05	0	0	0.000318586914618707	0	0	0	0	0	0	0	0	0	0	0	0	0	1.62000158598155e-05	0	0	0	0	0	1.38000108330085e-05	0	0	0	0	0	0	0	0	0	0	0	0	0	0	0
g__Gemella	0	9.79001790594275e-05	3.03000248460204e-05	0	0	4.03001078833888e-05	0	0	1.60999926101034e-05	7.70999469552365e-05	0.000169902117742168	3.38000279526231e-05	1.66000303116554e-05	0.00103161572352699	0	0	0	0	5.35999762552105e-05	0	0	3.45000580635977e-05	0	0	7.41000296400119e-05	0	2.07000156078118e-05	6.50000636350623e-05	0	4.44000268620163e-05	0	0	0	0.000579910455229707	0	4.27999940080008e-05	4.03999194021608e-05	1.94999984010001e-05	0.000169639083123151	1.68999875616092e-05	0	2.08000266240341e-05	0	0	0	1.47000141708137e-05	0	0	0
g__Abiotrophia	0	4.90000896211639e-05	0	4.200002049601e-05	1.98000073062027e-05	2.0100053807844e-05	1.5699989543807e-05	5.93999691120161e-05	4.82999778303102e-05	3.85999734432183e-05	0	0	0	0.00043995388209236	5.85999740988115e-05	0	0	8.86000943591005e-05	1.78999920703035e-05	0	1.73000106914066e-05	1.72000289476487e-05	0	2.12999923746027e-05	7.41000296400119e-05	0	6.22000468988354e-05	0	0	2.96000179080108e-05	4.96999522880458e-05	0	0	2.7600021666017e-05	0	0	0	0.000389741968041159	6.36000311640153e-05	0	0	6.25000800001024e-05	0	0	0	0	0	0	3.74000173536081e-05
g__Aerococcus	0	0	0	0	0	0	0	0	0	0	2.12000146916102e-05	0	0	0	0	0	0	0	0	0	0	0	0	0	0	0	0	0	0	0	0	0	0	0	0	0	0	0	0	0	0	0	0	0	0	0	0	0	0
g__Alloiococcus	0	0	0	0	0	0	0	0	0	0	0	0	0	0	0	0	0	0	0	0	0	0	0	0	0	0	0	0	0	0	0	0	0	0	0	0	0	0	0	0	0	0	0	0	0	0	0	0	0
g__Facklamia	0	0	0	0	0	0	0	0	0	0	0	0	0	0	0	0	0	0	0	0	0	0	0	0	0	0	0	0	0	0	0	0	0	0	0	0	0	0	0	0	0	0	0	0	0	0	0	0	0
g__Carnobacterium	0	0	0	0	0	0	0	0	0	0	0	0	0	0	0	0	0	0	0	0	0	0	0	0	0	0	2.07000156078118e-05	0	0	0	0	0	0	0	0	0	0	0	0	0	4.36000460416486e-05	6.25000800001024e-05	3.1699992075002e-05	0	0	0	0	0	0
g__Granulicatella	2.18999680260467e-05	0.00298688246300802	0	2.1000010248005e-05	9.91000365679135e-05	6.04001616912328e-05	7.84999477190348e-05	7.91999588160214e-05	3.21999852202068e-05	7.70999469552365e-05	0.000106189073589028	3.38000279526231e-05	6.66001216118221e-05	0.00270040627629112	0	0	0.000136653888353773	0.000301098320669712	5.35999762552105e-05	0	1.73000106914066e-05	0.000137922232123117	3.53999685648279e-05	0.000106414961903444	0.000647992259196904	4.51999221205342e-05	0.000580179437455296	0.00014623014315931	0.000329171441748075	0.000133288080639289	4.96999522880458e-05	0	8.67999840288029e-05	2.7600021666017e-05	1.59999957440011e-05	8.55999880160017e-05	0.000511190980173995	0.000175383985618513	0.00133590665459426	0.000118220912989408	0	0	3.1699992075002e-05	1.71000176814183e-05	3.58000178642089e-05	8.84000852176821e-05	2.51000324292419e-05	0	1.8700008676804e-05
Other	0	0	0	0	0	0	0	0	0	0	0	0	0	0	0	0	0	0	1.78999920703035e-05	0	0	0	0	0	0	1.50999739827448e-05	0	0	0	0	0	0	0	0	0	0	0	0	0.000699760342882568	0	0	0	0	3.42000353628366e-05	0	0	0	0	0
g__Enterococcus	0	0	0	0	0	0.00082613221155593	0.000439456707321833	0	0.000144836933519848	0	0	6.76000559052462e-05	0	6.06999837324044e-05	0	0	0	0	0	0	0	0.000172402290153054	1.7699984282414e-05	0.000106414961903444	0.000203655081462033	0.000150531740633811	2.07000156078118e-05	0	8.78001178277581e-05	8.89000537845325e-05	1.65999840640153e-05	0	4.33999920144015e-05	1.38000108330085e-05	0	0	0	1.94999984010001e-05	0.000190844093513606	0	0	0	0	0	0	1.47000141708137e-05	0	0	0.000130944060758044
g__Vagococcus	0	0	0	0	0	0	0	0	0	0	0	0	0	0	0	0	0	0	0	0	0	0	0	0	0	0	4.14000312156235e-05	0	0	0	0	0	0	0	0	0	0	0	0	0	5.82000614592649e-05	2.08000266240341e-05	0	0	0	0	0	0	0
Other	0	0	0	0	0	0	0	0	0	0	0	0	0	0	0	0	0	0	0	0	0	0	0	0	0	0	0	0	0	0	0	0	0	0	0	0	0	0	0	0	0	0	0	0	0	0	0	0	0
g__Lactobacillus	6.569990407814e-05	0.000326435597050707	1.51000123820102e-05	0.000273316133378273	0.000812557299833644	0.000181346485464542	0.000125558916377762	9.89999485200268e-05	0.00175413119485378	0.000134954907151024	0.000361041250201586	1.69000139763116e-05	0	0.00162327756496161	0.000117153948217955	6.33002031936522e-05	3.03999751632203e-05	0	1.78999920703035e-05	0.000327642026539004	0.000277051171217624	3.45000580635977e-05	0.00010607790580282	0	1.8500007400003e-05	0.000677393832850426	0.00259008495292405	0.000292459286317641	0.000285282382848958	2.96000179080108e-05	0.00028182972944346	4.36000483960537e-05	0.00247442354470607	5.5200043332034e-05	0.000175690953266206	2.13999970040004e-05	4.03999194021608e-05	5.84999952030004e-05	0.00778218781327203	0.00185776163268744	0.00027641229189138	0.000125073160093645	0.000301529924617519	1.71000176814183e-05	1.79000089321045e-05	0	0.000150841194886824	0.000142520947694812	0.000261888121516088
g__Pediococcus	0	0	0	0	0	0	0	0	0	0	0	0	0	0	0	0	0	0	0	0	0	0	0	0	0	0	0	0	0	0	0	0	0	0	0	0	0	0	0	0	0	0	0	0	0	0	0	0	0
g__	0	0	0	0	0	0	0	0	0	0	0	0	0	0	0	0	0	0	0	0	0	0	0	0	0	0	0	0	0	0	0	0	1.44999973320005e-05	0	0	0	0	0	4.24000207760102e-05	0	0	0	0	0	0	0	0	0	0
g__Leuconostoc	0	0	0	6.3100030792815e-05	0	0	0	0	0	0	0	0	0	1.51999959264011e-05	0	0	0	0	0	0	0	0	0	0	0	0	0	0	0	8.89000537845325e-05	0	0	0	1.38000108330085e-05	0	0	0	0	2.12000103880051e-05	0	0	0	0	0	1.79000089321045e-05	0	0	0	0
g__Weissella	0	3.26000596255091e-05	0	0	3.96000146124054e-05	0	0	0	0	0	0	0	0	0	0	0	0	0	0	0	0	0	0	0	0	0	0	0	0	0.000103668062719178	0	0	0	0	0	0	0	1.94999984010001e-05	0.000339278166246301	0	0	2.08000266240341e-05	0	0.000205311212291794	0	2.95000284380274e-05	0	0	0
g__Lactococcus	0	1.63000298127545e-05	0	2.1000010248005e-05	0	0	1.5699989543807e-05	0	0	0	0	0	0	3.02999918796022e-05	0	0	4.55999627448304e-05	0	0	0	0	0	0	2.12999923746027e-05	0	0	0	0	4.39000589138791e-05	4.44000268620163e-05	0	0	0	1.38000108330085e-05	0	4.27999940080008e-05	0.000295953409572948	0	0	0	0	0	1.5899996025001e-05	0.000633041654565071	0	0	0	0	9.35000433840201e-05
g__Streptococcus	0.00400507115259612	0.0263270051520924	0.000105948086877431	0.000883021430914458	0.000535098197451235	0.00727399247247785	0.00279368913940303	0.0061356948094387	0.0239141170234203	0.00136883205824354	0.00199634838346943	0.00897900542563749	0.000832488520124038	0.0169154634666558	0.00301672266660858	0.00163481924776979	0.00282416969265336	0.085494246051372	0.01013966150813	0.00602497448802293	0.00593929467048411	0.00841322715946131	0.0497153128528022	0.00229855617711689	0.0156999302799721	0.0183498353832336	0.235324766434874	0.0485645595447038	0.00932652851620127	0.00425040657149598	0.00326591186472461	0.000232734258335027	0.0146294853081747	0.00625475090997946	0.0218335671922711	0.0201142631840032	0.0146900266933967	0.00352716471077249	0.050679640833024	0.0189829450285525	0.00549914780710008	0.000646210827149859	0.00409445697638576	0.00307966418437277	0.0184803922217157	0.00885399853525459	0.00186037440360373	0.0022090781892683	0.0116353073987826
g__Turicibacter	8.74998722501865e-05	0.00252987362713886	0	2.1000010248005e-05	1.98000073062027e-05	2.0100053807844e-05	0.000219727853661249	0	0	0.000115675920414967	2.12000146916102e-05	3.38000279526231e-05	0	7.58999796588055e-05	0.000263596883490178	4.22001354624348e-05	0	3.54000377010402e-05	7.1499968325514e-05	0.000218428017692669	3.46000213828132e-05	1.72000289476487e-05	0.000424312623210391	6.37999771596082e-05	1.8500007400003e-05	0	0.154037538144304	0	2.19000293898394e-05	0.00017771710751885	1.65999840640153e-05	0	0	4.14000324990255e-05	3.18999915146023e-05	8.55999880160017e-05	0	3.89999968020003e-05	0	3.37999751232183e-05	7.27000767712811e-05	4.17000533760683e-05	7.9299980175005e-05	1.71000176814183e-05	1.79000089321045e-05	0.000176785170420904	2.51000324292419e-05	0	7.48000347072161e-05
Other	0	0.000146896268673275	1.51000123820102e-05	0.000567656277016263	0.000317095117008098	6.04001616912328e-05	0.00114572623694633	0	1.60999926101034e-05	0.000501262655131293	0.000191140132460112	0.000473469391559187	0	0.00016687895527644	2.92999870494057e-05	0.000358605151122535	0.00637715878986127	5.31000565515602e-05	0.00119816146921447	0.000546070044231674	0.00105625965276847	1.72000289476487e-05	3.53999685648279e-05	2.12999923746027e-05	0	0	0.00213422960920913	0.000308707302224449	0	1.48000089540054e-05	0.000132625872679162	5.82000646020717e-05	0.000737985864210601	0.00118743593213721	0	0.00147647279329381	0.000578453845984577	3.89999968020003e-05	0.00347759870402336	0.00368174529023547	0	0.000354373453598021	0.000841109789722552	5.13000530442549e-05	0.000286518142972553	0.000235714227228515	0.000301682389773648	0.00168650038105436	0.00168356578117452
g__	0.00772562972058061	0.00168114207480885	0.00207355970031895	0.0466529537666414	0.00836339408609242	0.0010679268588402	0.0210468349828079	0.00603673186089943	0.00875456198165605	0.176347986672585	0.00382279464919669	0.00449795771981103	0.00945706926860848	0.00147156960561935	0.00213806505497525	0.00188795306032932	0.0149407707933903	0.00368402792348974	0.0225325820180662	0.0774145462705782	0.0201555074561036	0.00229294885903293	0.00166189152424033	0.0394372648814592	0.000407309162923665	0.00597611570315264	0.00445494635902955	0.0122995550412644	0.0108187725187927	0.0262873549038497	0.00397877618037487	0.00859662354225213	0.0113881349045832	0.0153814410744312	0.00368950501859166	0.00870904778073331	0.013977049115787	0.021162988264635	0.0309591111699645	0.0691593960986845	0.0219383981669485	0.0112565804084229	0.0613057676735581	0.0653230895440746	0.0233511926522451	0.0192106725190883	0.029564862197802	0.0101665082688915	0.00546223453447682
g__	6.569990407814e-05	0.000212183388083417	0	0.000336389164157912	1.98000073062027e-05	0	0.000470846686416107	0	0	0.000115675920414967	0	0	1.66000303116554e-05	0	0	2.11000677312174e-05	0	0	1.78999920703035e-05	0.0018930431533365	0.00171425705941086	0	0	2.12999923746027e-05	0	1.50999739827448e-05	2.07000156078118e-05	1.62000158598155e-05	0	1.48000089540054e-05	0	0.000320009355210384	0.000795866853560499	0	0	2.13999970040004e-05	0	3.89999968020003e-05	2.12000103880051e-05	0.000388440714107634	4.36000460416486e-05	0.00025014632018729	0.000618929845267539	0.000119765123837138	3.58000178642089e-05	4.42000426088411e-05	2.51000324292419e-05	7.12999738329096e-05	7.48000347072161e-05
g__Christensenella	0	0.000244826447787573	0	0	0	0	3.13999790876139e-05	1.97999897040054e-05	0	1.92999867216091e-05	0	1.69000139763116e-05	0	0	0	5.2700169167543e-05	4.55999627448304e-05	0	3.5799984140607e-05	0.000400451032436534	0.000277051171217624	0	0	0	0	0	0	0	0	0	1.65999840640153e-05	0	1.44999973320005e-05	0	0	0	0	0	0	3.37999751232183e-05	0	0	0.00015869996032501	6.84000707256731e-05	0	1.47000141708137e-05	0	0	0
Other	0	3.26000596255091e-05	0	0	1.98000073062027e-05	0	1.5699989543807e-05	0	0	1.92999867216091e-05	0.000318566220766391	0	0	1.51999959264011e-05	0	0	0	0	1.78999920703035e-05	1.82000014742001e-05	0	0	0	0	0	0	0	0	0	0	0	0	0	0	0	0	0	1.94999984010001e-05	0	0	0	0	0	0	0	0	0	0	0
g__	0.000284513584610166	0.000620227134395429	0.00432874554957135	0.0505004026441965	0.0048357067843758	0.00544038256390412	0.0040963642718214	0.000158340917662723	0.000402323815333369	0.00185081472663947	0.119908336096477	0.000642565531401694	0.000133198243219992	0.00148674060155352	0.0129748352651228	0.000179302575561268	0.000880655280504636	0.000106270113177671	0.00264668382751906	0.000855510069296316	0.000138526085609121	0.000137922232123117	0.00129061785393135	0.000234111916187934	0.000203655081462033	9.02998444133681e-05	0.0686061727290542	0.0102035939893185	0.000131668176698693	0.000325815197118194	1.65999840640153e-05	0.000189096209896793	0.00232972057133141	4.14000324990255e-05	0.000431240885289925	4.27999940080008e-05	4.03999194021608e-05	0.000876918928092648	0.00385928689105058	1.68999875616092e-05	0.000581920614508169	0.000208455266822742	0.000190439952390012	0.00244662152980666	0.0131439995588558	0.000795533766894551	0.0137516837671754	0.00030879588667191	0.000897901416626257
g__Alkaliphilus	0	0	0	0	0	0	0	0	0	0	0	0	0	0	0	0	0	0	0	0	0	0	0	0	0	0	0	0	0	0	0	0	0	0	0	0	0	0	0	0	0	0	0	0	0	0	0	0	0
g__Candidatus Arthromitus	0	0	0	0	0	0	0	0	0	0	0	0	0	0	0	0	0	0	0	0	0	0	0	0	0	0	0	0	0	0	0	0	0	0	0	0	0	0	0	0	0	0	0	0	0	0	0	0	0
g__Clostridium	0.00792260043300337	0.000261148477640566	0.000211896173754862	0.00170296983104928	0.000772920285207585	0.00364707076320843	0.00072196451917163	0.0002968888456178	0.000434509800560002	0.00821299234946126	0.000807034559274949	0.000219825181795425	1.66000303116554e-05	1.51999959264011e-05	0.000117153948217955	0.0073830556996088	0.0117218244232694	0.00460503490436217	0.00924551190423823	0.00840948068116793	0.00102162763136588	6.90001161271954e-05	0.000212156811604751	6.37999771596082e-05	3.70000148000059e-05	0.00492239251871769	0.000538737406208004	0.00497181486740676	6.58000883037185e-05	0.0260652087694513	0.000348142665783041	0.000174551193751825	0.00474626212668777	0.00168450232233432	0.00360964603983415	0.0156634478071173	8.06998390038212e-05	0.00956816521541045	0.00129349663381335	0.00180709566997759	0.000218220230440563	0.000687901880514407	0.00146003863499034	0.00357583169740998	0.00068047933955919	0.00201829894564018	0.00605878582795129	0.00159148641592449	0.00200157192872938
g__Geosporobacter_Thermotalea	0	0	0	0	0	0	0	0	0	0	0	0	0	0	0	0	0	0	0	0	0	0	0	0	0	0	0	0	0	0	0	0	0	0	0	0	0	0	0	0	0	0	0	0	0	0	0	0	0
g__Proteiniclasticum	0	0	0	0	0	0	0	0	0	0	0	0	0	0	0	0	0	0	0	0	0	0	0	0	0	1.50999739827448e-05	0	0	0	0	0	0	0	0	0	0	0	0	0	0	0	0	0	0	0	0	0	0	0
g__SMB53	0	1.63000298127545e-05	0	2.1000010248005e-05	3.96000146124054e-05	4.03001078833888e-05	1.5699989543807e-05	3.95999794080107e-05	0	1.92999867216091e-05	0.000212377147177363	1.69000139763116e-05	0	0.000212391943078959	0	0	0	0	0	0	0	0	1.7699984282414e-05	0	0	0	0.00055945842183165	0	0	0	0	0	0	0	0	0	0	0	2.12000103880051e-05	0	0	0	0	0	0	0	0	0	3.74000173536081e-05
g__Sarcina	0	0	0	2.1000010248005e-05	0	0	0	0	0	0.000231351840829933	0.014208054846182	0	0	0	0	0	0	0	0	0	0	0	0	0	0	0	0	0	0	0	0	0	0	0	0	0	0	0	0	0	0	0	0	0	0.000787923393173773	0	0	0	0
g__Dehalobacterium	0	0	0	0	0	0	1.5699989543807e-05	0	0	0	0	0	0	0	0	0	0	0	0	0	5.19000320742198e-05	0	0	0	0	0	0	0	0	0	0	0	0	0	0	0	0	0	0	0	0	0	0	0	0	0	0	0	0
g__	0	0	0	0	0	0	0	0	0	0	0	0	0	0	0	0	0	0	0	0	0	0	0	0	0	0	0	0	0	0	0	0	0	0	0	0	0	0	0	0	0	0	0	0	0	0	0	0	0
g__Anaerofustis	0	0	0	2.1000010248005e-05	0	0	0	0	0	0	0	0	0	0	0	0	0	0	0	0	0	0	0	0	0	0	0	0	0	0	0	0	0	0	0	0	0	7.78999936122005e-05	0	0	0	0	0	3.42000353628366e-05	0	0	0	0	0
g__Pseudoramibacter_Eubacterium	8.74998722501865e-05	0.0182640534049537	1.51000123820102e-05	0	0	0	9.41999372628418e-05	0.000118754938247432	0.000193114911360256	0	0	0.000202915167810844	0	0.00115298269100064	0.0002050199093812	0	0.000242939801518182	1.77000188505201e-05	0.000429191809868028	0	0	0.000379284638336046	5.29999529360418e-05	0.00127697554284276	0	0	0	0	2.19000293898394e-05	0	0	0.00123640137240552	0	1.38000108330085e-05	0	0	0	0	0	0	0.000261864276528676	0.000875512120655514	1.5899996025001e-05	0	0	0.000103125099412596	0	0	0
g__	0	0	0	0	0	0	0	0	0	0	0	0	0	0	0	0	0	0	0	0	0	0	0	0	0	0	0	0	0	0	0	0	0	0	0	0	0	0	0	0	0	0	0	0	0	0	0	0	0
g__Gracilibacter	0	0	0	0	0	0	0	0	0	0	0	0	0	0	0	0	0	0	0	0	0	0	0	0	0	0	0	0	0	1.48000089540054e-05	0	0	0	0	0	0	0	0	0	0	0	0	0	0	0	0	0	0	0
g__Lutispora	0	0	0	0	0	0	0	0	0	0	0	0	0	0	0	0	0	0	0	0	0	0	0	0	0	0	0	0	0	0	0	0	0	0	0	0	0	0	0	0	0	0	0	0	0	0	0	0	0
Other	0.000700339977503633	0.00510871234383488	0.00166490236521994	0.00245984520040446	0.00632209233285207	0.00137017066794688	0.00186769075611796	0.000158340917662723	0.000627624711920257	0.00200504962052586	0.0110436296532353	0.000777842643275866	0.000116548212817037	0.00162327756496161	5.85999740988115e-05	0.000210944677132414	0.00036440870227809	0.000797024848831464	0.000160946928700511	0.00469620338039247	0.00273588469077674	0.000706849189627186	0.00362433778158805	0.00110671260379689	3.70000148000059e-05	0.000210744636886991	0.000165765124986904	0.00526427515372538	0.000416950559547651	0.000607201367356827	0.000762598267905663	0.000174551193751825	0.000318346941424163	0.00269244211356706	0.00448809980616545	6.41999910120013e-05	2.68999463346071e-05	0.000370254969639093	0.000318073155855846	0.00255020012305271	0.000800140844948732	0.000333528426916386	0.000618929845267539	0.000376403389201104	0.00349193474247544	0.000707141681684581	0.00263971941051748	0.00318297183184934	0.00432115100501407
g__	0.0578875104842347	0.0331168585707343	0.146662751263456	0.0879236829067573	0.122101595055489	0.0444297869385396	0.185387932531637	0.0999920310041439	0.036997682018064	0.0365343208643872	0.0611222443577153	0.0519801569875898	0.0719936044603217	0.0580890674321299	0.0224643310707657	0.0285407826159122	0.112237989301563	0.0879207456355941	0.0628587501535737	0.124467592081875	0.121937357357287	0.0248776368690629	0.0708955910447152	0.0535904118146326	0.0967360096944039	0.101879970460811	0.0471809895744661	0.0596455323929762	0.0939455710749564	0.105741810973796	0.0108918995437764	0.121720040109245	0.0780383896409363	0.0797653366157892	0.0466858205815717	0.0636809020846737	0.107578885380124	0.0922519214353424	0.100447472219261	0.0633665573622138	0.0338095737029098	0.0446719491800949	0.224465124883719	0.0833904502257255	0.107390415587817	0.076032425295258	0.0768284172623151	0.0920449082195187	0.057072868481811
g__Anaerostipes	0.00045959832898644	0.00315010076153429	1.51000123820102e-05	4.200002049601e-05	5.95000219555081e-05	4.03001078833888e-05	0.00174213183974019	1.97999897040054e-05	8.0499963050517e-05	0.00111820123067755	0.000254853176613251	1.69000139763116e-05	0.00028304651684294	7.58999796588055e-05	0	0.00181412182333105	4.55999627448304e-05	0.000460503490436217	0.000429191809868028	0.00111034308993779	0.000519472321033894	5.17000870112464e-05	1.7699984282414e-05	4.25999847492055e-05	0	0	0.000248648187480733	0.000633662620355705	2.19000293898394e-05	1.48000089540054e-05	0.000895224140584825	2.91000323010359e-05	0	1.38000108330085e-05	0	0.00141227780228111	0	0.00107178991211323	0.000296868145465391	0.00114843415475246	0.00119293625974069	0.00050029264037458	0.00207896848025788	0.000325075336127898	0.00102071950933904	0.000412499397649419	0.00022626129232959	0.000332548877954562	0.00200157192872938
g__Blautia	0.011511845192706	0.050107814647193	0.00198274762585305	0.00666470725237714	0.0017043886289194	0.0248645615624313	0.0208428021186938	0.0076003440478211	0.00965576756800269	0.00375946841348573	0.00843138684295108	0.00471778290160646	0.0150180924230368	0.0424024406361459	0.046334513520145	0.0224866771822338	0.0059975660999885	0.0131597730151583	0.0144136996147311	0.00769958962366676	0.0164845731874662	0.00341356374502778	0.00818570073109775	0.0126420594741427	0.00290670916268367	0.0116812728731668	0.00791529996813618	0.00248590743370338	0.0362527646512102	0.0154762173631115	0.00734415694960933	0.000610927678129723	0.0148320692708993	0.00393510808905985	0.0207953944684251	0.0195365132648881	0.0403841204336797	0.0170122366049966	0.0106660502263646	0.0131394403293719	0.0218074660286841	0.0176978466532437	0.0221545044613739	0.0187859484246707	0.00694805446707918	0.0248383389441587	0.0103074773172607	0.000973894642580666	0.00875454006210659
g__Catonella	0	0	0	0	0	0	0	0	0	0	0	0	0	0	0	0	0	0	0	0	0	0	0	0	0	0	0	0	0	0	0	0	0	0	0	0	0	0	2.12000103880051e-05	0	0	0	0	0	0	0	0	0	0
g__Clostridium	0	0	0	0	0	0	0	0	0	0	0	0	0	0	0	0	0	0	0	0	0	0	0	0	0	0	2.07000156078118e-05	0	0	0	0	0	0	0	0	0	0	0	0	0	0	0	0	0	0	0	0	0	0
g__Coprococcus	0.00102862449820823	0.00288895228389373	0.000166490136521912	0.00187116391312799	0.00279440403113509	0.000120897323642135	0.0027779941498559	0.000138547927955077	0.000241393889200205	0.00152306695212994	0.00135921594193665	0.00378775413247267	0.000249746456037029	0.00502154165422684	5.85999740988115e-05	0.00523142179286396	0.000273306776708363	0.00322352443305352	0.000178829920778345	0.00831846867379596	0.0135408993682758	0.000206882348182992	0.000335914701707745	0.00153237045141138	0.000166627066650827	0.000150531740633811	0.00171981629674149	0.0323492936699585	0.000263337353398728	0.0008737765286348	0.00179044928116869	0.00459650210211733	0.00230077957665656	0.000897480704522353	0.000495128868295721	0.000149786979029823	0.00466798468737055	0.000604099950463804	0.00144193070654605	0.0142034315462744	0.000625564660596282	0.0249937779920358	0.00844283388929153	0.00593690713876198	0.00581989090412556	0.0101504247850095	0.0207406557969273	0.00467944428264395	0.015189502047929
g__Dorea	0.00706906067917141	0.00510871234383488	0.00444982964886031	0.000609705297536185	0.00112965241684174	0.0056620271572467	0.0326296572686483	0.00281054353851736	0.00693605981634854	0.00188937370011089	0.00679607970968324	0.0128005785860785	0.00730924934668931	0.0121366557473763	0.00568198248856374	0.0517868602358214	0.0153962824212373	0.00589798728135645	0.0212271225963847	0.00236630419167064	0.00782670883690606	0.00127577614713126	0.00205084517884948	0.0101093903808382	0.0135522984209194	0.0239646737088672	0.00205134754671605	0.00139730736796391	0.0157563471450179	0.0161278477573479	0.0108918995437764	0.14782991909121	0.00933335128266336	0.0231964282091961	0.00247564234147914	0.0175250865464879	0.0171249118358009	0.0495946639332376	0.0186390811331498	0.00405329801677266	0.00340423459487173	0.00692071285851246	0.00157112860721785	0.00261771370671597	0.0018444579203845	0.00670311046179848	0.00784373913411096	0.00458443031751407	0.00258146719780078
g__Epulopiscium	0	0	0	0	0	0	0	0	0	0	0	0	0	0	0	0	0	0	5.35999762552105e-05	0	0	0	0	2.12999923746027e-05	0	0	0	0	0	0	0	0	0	1.38000108330085e-05	0	0	0	0	4.24000207760102e-05	0	0	0	0	0	0	0	0	0	0
g__Lachnobacterium	0	0	0	0.000336389164157912	0	0	0	0	0	0.000192792867358507	0	0	1.66000303116554e-05	0	0	0	1.51999875816101e-05	0	5.35999762552105e-05	5.46000044226004e-05	0.00057141935313716	0	0	0	0	0	0	0.00719775804660513	4.39000589138791e-05	0	0	2.91000323010359e-05	4.33999920144015e-05	0	0	0.000128388982025543	0	0	0	0	0	2.08000266240341e-05	0.00658604535348866	0	0.000286518142972553	0	2.51000324292419e-05	0	0
g__Lachnospira	0.114987138118778	0.000359078656754863	0.000771909632965899	0.00527710257522606	0.0389631123773885	0.146084334067762	0.00447304102095468	0.00421581580777578	0.0020116180766673	0.0693862912622316	0.0273117459270399	0.0563428375955267	0.00169827610105216	3.02999918796022e-05	0	0.102571733255264	0.0949437424309624	0.026478951200083	0.098159794515211	0.0311077965197315	8.66000535188331e-05	0.00580995377815221	5.29999529360418e-05	0.168177694792385	0.00242534297013719	0.0517829637779534	0.00571890731205611	0.0268413022776349	0.000263337353398728	0.00069605942111595	0.00482426636870429	0.000436376484377898	0.0172630818235929	0.0182119572963865	0.00959910344663848	0.00755354794250329	0.000309405382736261	0.00274768077469018	0.0429822730613138	0.00352974740210591	0.112936195260622	0.0129450675696865	0.00415793696051576	0.0572646362116338	0.0198592579097697	0.0935783692095479	0.0569928076347075	0.00957267048682993	0.00811852676699642
g__Moryella	0	0	0	0	0	0	0	0	0	0	0	0	1.66000303116554e-05	0	0	0	0	0	0	0	0	0	0	0	1.8500007400003e-05	0	0	0	0	0	0	0	0	0	0	0	0	0	0	0	0	0	0	0	0	0	0	0	0
g__Oribacterium	0	0	0	0	0	0	0	0	0	0	8.50000589050408e-05	0	0	0	5.85999740988115e-05	1.05000337051082e-05	1.51999875816101e-05	0	3.5799984140607e-05	0	0	0	1.7699984282414e-05	0	0.000203655081462033	0	2.07000156078118e-05	0	2.19000293898394e-05	0	0	0	2.8899994682401e-05	0	0	0	0	0	0.000190844093513606	0	0	0	0	0	1.79000089321045e-05	0	0	0	0
g__Roseburia	0.0270287625380067	0.000881375612035994	0.000544877446799506	0.0200361717776518	0.0317690077227639	0.000282093755164983	0.01310522527192	0.00520544429316897	0.000177021918746939	0.0276465519791722	0.00762435228367613	5.07000419289347e-05	0.00136528149300401	0.00241216035354103	5.85999740988115e-05	0.000464077489688742	0.11519881288257	0.00168260879197836	0.0383053890307127	0.0412100943380176	0.0199996663597938	0.00994760674182215	0.000159116858704229	0.00600178585136067	0.000388795155518062	0.0728875324147816	0.00542881809332884	0.0345914838650627	0.000131668176698693	0.000577581349436716	0.00459217059151623	0.000785477871880438	0.0125312896942427	0.0140421240230674	0.0125059856734078	0.000834527883166096	0.000282500436411629	0.0371618959527245	0.0701457113713986	0.0224958034430887	0.00645931582103751	0.000812975040608052	0.0790166752458312	0.0577094766715989	0.018534114248523	0.144271563077787	0.0489479472407478	0.042471302413032	0.00959632345269408
g__Shuttleworthia	0	0	0	0	1.98000073062027e-05	2.0100053807844e-05	0	0	0	0	0	0	0	0	0	0	0	0	0	0	0	0	0	0	0	0	0	0	0	0	0	0	0	0	0	0	0	0	0	0	0	0	0	0	0	0	0	0	0
g__[Ruminococcus]	0.0370523839035195	0.0180518710168721	0.00622068010095768	0.0162728189411356	0.00703555659612038	0.0135606563018769	0.0139213597283744	0.00884727639941627	0.0504191978575882	0.0613275328066574	0.037335963873823	0.0165883327185512	0.0165831702808689	0.188345722523346	0.0354684553229428	0.0114648298021037	0.0385210735282829	0.0448282447420807	0.0138593258603186	0.0103935358418764	0.0131772691435523	0.0318082045332082	0.0197482234635776	0.0753415640277201	0.0794438697775479	0.0267194069624618	0.00592611446829031	0.00181974978153504	0.130900568668563	0.126816124723755	0.0229940099257505	0.00302554635835646	0.00823360748501622	0.0269106181248352	0.024165462571987	0.0441657868167898	0.150451701848855	0.0254891239098918	0.0736445150858124	0.0704260511664263	0.0369955870673399	0.0126115391427701	0.00177743855564036	0.00934164665926265	0.0253747236619871	0.0578677317844934	0.0142293473843168	0.00845625489655445	0.0320812748857115
g__	0	1.63000298127545e-05	0	0	0	0	0	0	0	0	2.12000146916102e-05	0	1.66000303116554e-05	0	0	0	0	0	0	0.000564272045706036	0.000623366385240426	0	0	0	0	0	0	1.62000158598155e-05	0	0	0	7.27000806970896e-05	0	0	0	0	0	1.94999984010001e-05	0	0	0	0.000541983693739128	0	0	0	0	0	0	0
g__Desulfosporosinus	0	1.63000298127545e-05	0	0	0	0	0	0	0	0	0	0	0	0	0	0	0	0	0	0	0	0	0	0	0	0	0	0	0	0	0	0	0	0	0	0	0	0	0	0	0	0	0	0	0	0	0	0	0
g__Peptococcus	0	0	0	0	0	0	0	0	0	0	0	0	0	1.51999959264011e-05	0	0	0	0	0	0	0	0	0	0	0	0	0	0	0	0	0	0	0	0	0	0	0	0	0	0	0	0	0	0	0	0	0	0	0
g__rc4-4	0	0	0	8.410004104082e-05	0	0	0	0	0	0	0	0	0	0	0	0	0	0	0	0	0	0	0	0	0	0	2.07000156078118e-05	0	0	0	0	0	0	0	0	0	0	0	0	0	0	0	0	0	0	0	0	0	0
Other	0	0	0	0	0	0	1.5699989543807e-05	0	0	0	0	0	0	0	0	0	0	0	0	0	0	0	0	0	0	0	0	0	0	0	0	0	0	0	0	0	0	0	0	0	0	0	0	0	0	0	0	0	0
g__	0.000240741648517193	0.0113273037176385	0.000968670794310051	0.00105121551299317	0.00118910843878101	0.0078180309288688	0.00304480697215856	0.000494813742696854	0.00096557655680036	0.00121459716435715	0.0501635657633511	0.00108221489499172	0.000233096425634073	0.0166272185439054	0.00453972799344023	0.000780494505387362	0.000789553354934909	0.00439249467800683	0.00284339674037524	0.000436856035385339	0.000294367181918918	0.000689609160612217	0.00189172732014614	0.000787468718086199	0.00629478351791341	0.00060212796253352	0.0492323361211814	0.000292459286317641	2.19000293898394e-05	0.00287309673822353	0.00281829929443268	0.000378193419794696	0.00053540190148605	0.000151881119226679	0.00100622873234316	0.000470758934093749	4.03999194021608e-05	0.00824304232407053	0.00318073055855797	0.000861325366064531	0.000189124199715155	0.000166764213458193	3.1699992075002e-05	0.000667260689947553	0.000322332160843748	0.00170892464740336	0.000276542357292726	0.0015677324246422	0.000748251347188625
g__Filifactor	0	0	0	0	0	0	0	0	0	0	0	0	0	0	0	0	0	0	0	0	0	0	0	0	0	0	0	0	0	0	0	0	0	0	0	0	0	0	0	0	0	0	0	0	0	0	0	0	0
g__Peptostreptococcus	2.18999680260467e-05	1.63000298127545e-05	0.000105948086877431	0	0	0	0	0	0	0	0	3.38000279526231e-05	0	0.000424782886158187	0	0	0	0	3.5799984140607e-05	0	0	1.72000289476487e-05	0	0	7.41000296400119e-05	0	0	0	2.19000293898394e-05	1.48000089540054e-05	0	8.73000969031076e-05	4.33999920144015e-05	0.00328616057963606	0	0	0	0	0.000148434072732696	1.68999875616092e-05	0	0	0	0	0	0	0	0	0
Other	2.18999680260467e-05	0	0	0	0	0	0	0	0	0.000115675920414967	0	0	0	0	0	0	0	0	0	0	3.46000213828132e-05	0	0	0	0	0	0	0	0	0	0	1.45000160950179e-05	0	0	0	0	0	0	0	0	0	0	0	0	0	0	0	0	0
g__	0.0168300554281191	0.0118332786430666	0.0038141401275949	0.0264275628966507	0.112905824662249	0.00525903607843958	0.0861178116455374	0.0717282507013096	0.0100580913833361	0.074302518879867	0.0355307556228136	0.128411618196408	0.00754234577232338	0.0006068328373688	0.0924054301567999	0.127695216901646	0.0196021699850271	0.0173751515045364	0.080545038318548	0.137955524174397	0.197953404335204	0.0079649814050637	0.0206675676471999	0.0364576549481595	0.0126080810432324	0.0513614745041794	0.0419179366061242	0.0778430252083217	0.00963375492849912	0.148586497894831	0.0122015802864829	0.014429527016775	0.0437437519511496	0.0352364796606365	0.01047755621297	0.0392442115058104	0.00508500885540733	0.0249239979562322	0.0482410806381295	0.0509364435107776	0.165134452381982	0.0203452270418906	0.0852377106905723	0.20714160518442	0.0537220688073123	0.022024506231624	0.037282900169507	0.0702629262135061	0.0472520699249604
g__Anaerotruncus	0.0003282845207046	3.26000596255091e-05	0.000393522322688305	0.000126146061559278	0	0.000100748269703118	0.00018833887456631	1.97999897040054e-05	0	0.000289189801037417	4.25000294525204e-05	5.07000419289347e-05	1.66000303116554e-05	0	5.85999740988115e-05	0.000706664268392302	0	0.000194828207492041	0.000160946928700511	0.000491463039808506	0.000380946235424773	0	0.00010607790580282	0.000191545931426557	0	0.000150531740633811	4.14000312156235e-05	1.62000158598155e-05	0	2.96000179080108e-05	0.000298407713528595	0.000581835645837567	0.000332816938761683	0.000759406596134178	0.00062290383430758	0.000192582973038384	0	0	0.000424097207807632	0.000506662627096306	0	0.000125073160093645	0.000396749900812525	6.84000707256731e-05	3.58000178642089e-05	2.95000284380274e-05	5.0300064987684e-05	4.74999825675064e-05	3.74000173536081e-05
g__Ethanoligenens	0	0	0	0	0	0	0	0	0	0	0	0	0	1.51999959264011e-05	0	0	0	0	0	0	0	0	0	0	0	0	0	0	0	0	0	0	0	0	0	0	0	0	0	0	0	0	0	0	0	0	0	0	0
g__Faecalibacterium	0.4715917124761	0.0162075116435388	0.0121537859661045	0.179316377506392	0.141404785178366	0.514438500151865	0.197112008723402	0.0321431232855759	0.377524408716296	0.0966858154801589	0.0916621285218551	0.106293841905007	0.233546321455583	0.00324655512992323	0.47965886899078	0.341445217039147	0.197813382386467	0.362593372161941	0.153972642790119	0.213240397272472	0.118959052516694	0.148127964299364	0.449665453697077	0.269271601600767	0.0465813976325591	0.16557000572288	0.0898241497274089	0.107527686269605	0.00346727365308124	0.068080547188731	0.0428049989072011	0.00545471005472816	0.228399396974511	0.252730609393528	0.241239354830332	0.22701299921818	0.103045425424376	0.251227666399331	0.134163215739976	0.0695309478252224	0.167491229870739	0.431022814709203	0.102710569322358	0.197988159719757	0.324302222826809	0.0955819361409864	0.20242880053801	0.279816520307337	0.216581341493742
g__Oscillospira	0.00667511925432589	0.00169746310466002	0.00276979227122966	0.00767387474485088	0.00432042659423741	0.00572247631906911	0.0525935459726984	0.0051064813446297	0.0143066284332575	0.0131099409803606	0.00824024671049097	0.00415976544012602	0.0064934098569664	0.000348928906487053	0.00125940844334147	0.0166435164256877	0.00212571926328736	0.00311725431987585	0.00278974776414174	0.0115402829347629	0.0415577476826881	0.00439625639889952	0.00203316519454931	0.00951346859417824	0.00544313617725447	0.00811366802015	0.00207206756233894	0.0073114931579518	0.0723738601257203	0.0624972608108428	0.00436007581432722	0.00398557442398761	0.00946358325870068	0.00501208493448667	0.00752275799894637	0.009436585678878	0.0152819325125446	0.0619299969217403	0.00729447557429303	0.00797148613298621	0.0119584636281376	0.0185525127472163	0.0156478090880477	0.00472215088270401	0.00198771699187078	0.016293714707141	0.00706439312719592	0.00289792993645971	0.0110928261470713
g__Ruminococcus	0.00256061926149588	0.024417358659349	0.00284546933328485	0.0156000416128203	0.00269531199457013	0.00326422973834301	0.0461900342374372	0.00249386270319139	0.015529692871871	0.0476199332374859	0.00299452307520449	0.00098075781108671	0.00111553503696698	0.000348928906487053	0.0002050199093812	0.00116019472422506	0.00157910570987063	0.00159405069766399	0.0598544054844984	0.0529870082919477	0.0791328779041185	0.00106889379894826	0.000760227324918136	0.0137062050931786	0.000925703370281348	0.00149026543227266	0.00886845068681182	0.0230068305236871	0.000636398854047262	0.00466507982237329	0.0695954241883928	0.0206988069756757	0.0223566308863799	0.00142216211639726	0.000319437915029515	0.0256135884140976	0.000766787470258997	0.0872827118428176	0.00737929461585436	0.0254851102429589	0.0323547721666394	0.00304344589561075	0.0239002030249492	0.0167670583371383	0.00257865928675098	0.012713812256115	0.0109359821292889	0.0242048411168233	0.0123461467286121
g__	0	0	0.000136219111699672	0	0	0	3.13999790876139e-05	0	0	0	0	0	0	0	0	0	0	0	0	0	0	0	0	0	0	0	0	0	0	0	0	0	0	0	0	0	0	0.000175383985618513	0	0	0	0	0	0	0	0	0	0	0
g__Acidaminococcus	0	0	0	0	0	0	0	0	0	0	0	0	1.66000303116554e-05	0	0	2.11000677312174e-05	0	0	0	0	0	0	0	0	0	0	0	0	0	0	0	0	0	0	0	0	0	0	0	0	0	0	0	0	0	0.00247499438589459	0	0	0
g__Anaeromusa	0	0	0	0	0	0	0	0	0	0	0	0	0	0	0	1.05000337051082e-05	0	0	0	0	0	0	0	0	0	0	0	0	0	0	0	0	0	0	0	0	0	0	0	0	0	0	0	0	0	0	0	0	1.8700008676804e-05
g__Dialister	6.569990407814e-05	9.79001790594275e-05	0.000711367583321418	0.00281725837482209	0.0127829137168952	0	9.41999372628418e-05	0.0150621411676866	6.43999704404136e-05	0.0151921085478293	0.000807034559274949	0.000828570685227957	0.00685970552582229	3.02999918796022e-05	2.92999870494057e-05	0.0104628445857311	0.000242939801518182	0.0192348774851445	0.00019671291285618	0.00950162076963128	0	0.00356872500616419	5.29999529360418e-05	0.0047460933008986	0.00018514107405643	4.51999221205342e-05	0.00959367523363113	0.00022746822269139	0.000131668176698693	0.000103668062719178	4.96999522880458e-05	0.000160005177605747	0.000332816938761683	0.000759406596134178	0.0258105661343894	2.13999970040004e-05	0.00122416855778373	0.00701535542474086	0.0111537614653431	3.37999751232183e-05	0.00219674931976728	4.17000533760683e-05	0.0348663662834084	5.13000530442549e-05	0.00196980898293468	0.0157486261816756	0.000351962454735491	0.00130644352053523	0.00602342279486818
g__Megamonas	0.000240741648517193	0.000865053582183002	0.000136219111699672	0.0304221828460252	0.144972109494708	4.03001078833888e-05	0	0.000336473825033611	0.000144836933519848	0.0376525220950648	0.0870960123575366	0.0731002664539204	0.162601651910616	0.000379270898355399	0	5.2700169167543e-05	7.58999379897507e-05	5.31000565515602e-05	0.0167921385610826	9.10000073710006e-05	0.0295406322561107	0.221433377672375	1.7699984282414e-05	6.37999771596082e-05	0	0	0.000124324093740367	1.62000158598155e-05	0.186311119029522	0.000148098089599344	0.000215516793103879	0.000552743613545411	2.8899994682401e-05	0.000165689130065967	7.98999787466057e-05	2.13999970040004e-05	8.06998390038212e-05	5.84999952030004e-05	4.24000207760102e-05	0.00023644282597808	0.000203672215077859	0.000166764213458193	7.9299980175005e-05	0.0155694110987711	0.0227065273305571	0.0648949485587304	0.000150841194886824	0	0
g__Megasphaera	0.000437712360939953	6.53001194339184e-05	0.00130165106735388	6.3100030792815e-05	0.000356732131634157	2.0100053807844e-05	0	0.0965283328052669	4.82999778303102e-05	3.85999734432183e-05	0.00290957201633341	0.00755859825096075	1.66000303116554e-05	1.51999959264011e-05	5.85999740988115e-05	0	0	0.000247963264080876	0.000107297952467007	0	0.00244151750885782	0.00822358484029329	1.7699984282414e-05	6.37999771596082e-05	0	0	0.00167837526549495	1.62000158598155e-05	0.000263337353398728	1.48000089540054e-05	0.000198938809018743	7.27000806970896e-05	5.7899989346402e-05	0.000676562531101587	0.000559015851301783	0.000106990985021262	0.000659167684960468	0.000116922990412315	6.36000311640153e-05	6.75999502464366e-05	0	2.08000266240341e-05	0	3.42000353628366e-05	1.79000089321045e-05	4.42000426088411e-05	0	2.37999912654032e-05	0
g__Mitsuokella	0	0	0	0	0	0	0	0	0	0	0	0	0	0	0	0	0	0	0	0	0	0	0	0	0	0	0	0	0	0	1.65999840640153e-05	0	0	0	0	0	0	0	0	0	0	0	0	0	0	0	0	0	0
g__Phascolarctobacterium	0.0070909466472179	0.00115884511952772	0.0163463124039762	0.000105122051299561	3.96000146124054e-05	0.000261944701225965	0.0155536266412847	0.0287981800249464	0.0235278862007002	1.92999867216091e-05	0.00441745206129428	0.0096722999989921	4.99000911175664e-05	0.000212391943078959	0.00647277313903427	6.33002031936522e-05	0.0195566190222423	0.000247963264080876	0.00472111190854742	0.00409552633173763	0.0194455630173579	1.72000289476487e-05	0	0.000510789817137245	0.00018514107405643	0.0113049435215823	8.29000625066471e-05	0.020667152233142	0.000175558235599152	0.000118478071679233	0.00878646356499498	0.00808751697714384	0.00790079054625454	0.0171902104943152	7.98999787466057e-05	2.13999970040004e-05	5.37998926692141e-05	0.000175383985618513	0.00536483262876799	1.68999875616092e-05	0.0188833159407816	0.0207412925488545	6.3499984125004e-05	0.00689502512945598	0.00429776514458481	2.95000284380274e-05	0	0.00410935949186507	0.00325489351027059
g__Schwartzia	0	0	0	0	0	0	0	0	0	0	0	0	0.000199797364829988	0	0	0	0	0	0	0	0	0	0	0	0	0	0	0	0	0	0	0	0	0	0	0	0	0	0	0	0	0	0	0	0	0	0	0	0
g__Selenomonas	0	0	0	0	0	0	0	0	0	0	0	0	0.00114883409777106	0	0	0	0	1.77000188505201e-05	0	0	1.73000106914066e-05	0	0	0	0	1.50999739827448e-05	0	1.62000158598155e-05	0	0.000636820385276333	0	0	0	0	0	0	9.41998120713749e-05	0	0	0	0	0	3.1699992075002e-05	0	0	2.95000284380274e-05	0	0	0
g__Sporomusa	0	0	0	0	0	0	0	0	0	0	0	0	0	0	0	0	0	0	0	0	0	0	0	0	0	0	0	0	0	0	0	0	0	0	0	0	0	0	0	0	0	0	0	0	0	0	0	0	0
g__Veillonella	0.000415827392892006	0.000195861358230424	7.57000620740509e-05	0.000399462194937551	0.00124856346071992	0.000725383941852812	0.000125558916377762	0.000197925897078534	0.000804647630666738	9.63999336768456e-05	0.000169902117742168	0.00130204007678714	0.000249746456037029	3.02999918796022e-05	0.00140585137861369	0.000601191929826095	0.0027786187298685	0.0036131808480376	0.00323682356608716	0.000655284053078008	0.00057141935313716	0.0116371475853194	0.00113150099522712	0.0283701428434889	0.00431377772551109	0.00198702057636355	0.0140071795614134	0.0153378870157914	0.0472251503761518	0.00922649158202741	0.000298407713528595	2.91000323010359e-05	0.000926099829597631	0.0030376273845375	0.00110205970685212	0.00132668581426399	0.0162370536070781	0.0226634951415934	0.0222863189202963	0.00043910767681675	0.00037824839943031	0.000104227133410731	0.000111089972227507	0.00184779791062304	0.00068047933955919	0.00916337283349141	0.000905047169320943	0.00235159913696312	0.0049571653001247
g__Fusibacter	0	1.63000298127545e-05	0	0	0	0	0	0	0	0	0	0	0	0	0	0	0	0	0	0	0	0	0	0	0	0	0	0	0	0	0	0	0	0	0	0	0	0	0	0	0	0	0	0	0	0	0	0	0
g__	0	0.00256251668684302	4.54000372280305e-05	0.000105122051299561	3.96000146124054e-05	4.03001078833888e-05	0.000282507811849797	5.93999691120161e-05	0	1.92999867216091e-05	2.12000146916102e-05	3.38000279526231e-05	8.32001519234774e-05	7.58999796588055e-05	0	0	0	0	0.000625904722724208	0.000600677048654841	0.000173157107011092	0	0	2.12999923746027e-05	3.70000148000059e-05	0	4.14000312156235e-05	0.00022746822269139	0	0	1.65999840640153e-05	0	1.44999973320005e-05	1.38000108330085e-05	0	4.27999940080008e-05	2.68999463346071e-05	5.84999952030004e-05	6.36000311640153e-05	5.06999626848275e-05	0	6.25000800001024e-05	0.000396749900812525	6.84000707256731e-05	0.000214888107229166	1.47000141708137e-05	5.0300064987684e-05	0.000332548877954562	5.61000260304121e-05
g__Anaerovorax	0	0	0	0	0	0	0	0	0	0	0	0	0	0	0	0	0	0	0	0	0	0	0	0	0	0	0	0	0	0	0	0	0	0	0	0	0	0	0	0	0	0	0	0	0	0	0	0	0
g__Mogibacterium	0	0	0	0	0	0	0	0	0	0	0	0	0	0	0	0	0	0	0	0	0	0	0	0	3.70000148000059e-05	0	0	0	0	0	0	0	0	0	0	0	0	0	0	0	0	0	0	0	0	1.47000141708137e-05	0	0	0
g__	0	0	0	0	0	0	0	0	0	0	0	0	0	0	0	0	0	0	0	0	0	0	0	0	0	0	0	0	0	0	0	0	0	0	0	0	0	0	0	0	0	0	0	0	0	0	0	0	0
g__1-68	0	0	0.00158922530316475	2.1000010248005e-05	3.96000146124054e-05	0	0	1.97999897040054e-05	0	0	8.50000589050408e-05	0	0	0	0	0	0	0	0	0	0	5.17000870112464e-05	0	0	1.8500007400003e-05	0	0	0	0	0	0	0	0	0.000303763238454142	0	0	0	0.000253331979226778	8.48000415520204e-05	0	0	0	0	3.42000353628366e-05	0	0	0.000150841194886824	0	0
g__Anaerococcus	0	0.00011425220896729	1.51000123820102e-05	0	0	0	0	0	0	0	0	0	0	0.000197220947144786	0	0	0	1.77000188505201e-05	0	0	0	3.45000580635977e-05	0	0	0	0	0	0	0	0	0	0	0	4.14000324990255e-05	0	0	0	0	0.000106024051951785	0	0	0	0	6.84000707256731e-05	0	0	5.0300064987684e-05	0	0
g__Finegoldia	0	0	3.03000248460204e-05	0	0	0	0	0	0	0	4.25000294525204e-05	0	0	0.00010619597153948	0	0	0	0	0	0	0	0	0	0	0	0	0	0	0	0	1.65999840640153e-05	0	0	5.5200043332034e-05	0	0	0	0	0.000381687187026722	0	0	0	0	0	0	0	0	0	0
g__Gallicola	0	0	0	0	0	0	0	0	0	0	0	0	0	0	0	0	0	0	0	0	0	0	0	0	0	0	0	0	0	0	0	0	0	0	0	0	0	0	0	0	0	0	0	0	0	0	0	0	0
g__Helcococcus	0	0	0	0	0	0	0	0	0	0	0	0	0	0	0	0	0	0	0	0	0	0	0	0	0	0	0	0	0	0	0	0	0	0	0	0	0	0	0	0	0	0	0	0	0	0	0	0	0
g__Parvimonas	0	0.000832409522477017	0.000121084099288961	0	0	0	0	1.97999897040054e-05	0	1.92999867216091e-05	0	0	0	0.00119849467880343	0	1.05000337051082e-05	0	1.77000188505201e-05	3.5799984140607e-05	1.82000014742001e-05	0	1.72000289476487e-05	1.7699984282414e-05	0	1.8500007400003e-05	0	0	0	6.58000883037185e-05	0	0	0	1.44999973320005e-05	0	0	0	0	0	0.000190844093513606	1.68999875616092e-05	0	2.08000266240341e-05	0	0	0	0	0	0	0
g__Peptoniphilus	0	3.26000596255091e-05	0.000469199384743495	0	0	0	1.5699989543807e-05	0	0	0	0.000106189073589028	0	0	3.02999918796022e-05	0	0	0	0	0	0	0	0	7.06999372184558e-05	2.12999923746027e-05	0	0	0	0	0	1.48000089540054e-05	0	0	4.33999920144015e-05	5.5200043332034e-05	0	0	0	1.94999984010001e-05	0.000360483176636757	0	0	0	1.5899996025001e-05	0	0	0	0.000125701162405902	0	0
g__Sedimentibacter	0	0	0	0	0	0	0	0	0	0	0	0	0	0	0	0	0	0	0	0	0	0	0	0	0	0	0	0	0	0	0	0	0	0	0	0	0	0	0	0	0	0	0	0	0	0	0	0	0
g__WAL_1855D	0	0	0	0	0	0	0	0.000118754938247432	0	3.85999734432183e-05	0	0	0	0	0	0	0	0	0	0	0	0	0	2.12999923746027e-05	1.8500007400003e-05	0	0	0	0	0	0	0.000116367129167513	4.33999920144015e-05	0.000483259379358613	0	2.13999970040004e-05	0	0	6.36000311640153e-05	0	0	0	0	8.55000884070914e-05	0	4.42000426088411e-05	2.51000324292419e-05	2.37999912654032e-05	0
g__ph2	0	0	0.000136219111699672	0	0	0	0	0	0	0	0	0	0	0	0	0	0	0	0	0	0	0	0	0	0	0	0	0	0	0	0	4.36000483960537e-05	0	0	0	0	0	0	0	0	0	0	0	0.00010265510614538	0	1.47000141708137e-05	0	0	0
g__	0	0	0	0	0	0	4.70999686314209e-05	0	0	0	0	0	0	0	0	0	0	0	0	0.00014561901179514	0	0	0	0	0	0	2.07000156078118e-05	0	0	0	0	0	0	0	0	0	0	0	0	0	0	0	0	0	0	0	0	0	0
g__	0.00100673953016029	0.00902593550843605	0.0074012470690226	0.000798924389875102	0.00743192674238097	0.0554112993360483	0.0180648079688379	0.00055419171182031	0.00645327103794859	0.00200504962052586	0.00900480624033072	0.00140349816069298	0.0099066130894755	0.0262151759743328	0.0103681524172766	0.0109480161431318	0.0103401065521329	0.0492384514389508	0.00148428934245982	0.00482361939071317	0.0155322085989049	0.0038100884123788	0.00889288810311537	0.0144723908188841	0.0129413341765337	0.00254398861670761	0.000310810234350917	0.0037694806903216	0.00355505277088082	0.0141433375567192	0.00109416294960357	0.00154186471146983	0.00176537767517051	0.0122333546031834	0.00543044055550281	0.00740376096347347	0.0192100346759808	0.00947072922340021	0.00335036964168112	0.00131732203045099	0.001571184659171	0.00185525137472176	0.0048720867819783	0.000153983159218587	0.00614222306496931	0.00408079493388632	0.0176484128017493	0.013943318882802	0.0237569790232383
g__Allobaculum	6.569990407814e-05	6.53001194339184e-05	0	0	0	0	0	3.95999794080107e-05	0	3.85999734432183e-05	2.12000146916102e-05	0	3.3300060805911e-05	0	0	3.16001014363256e-05	1.51999875816101e-05	5.31000565515602e-05	5.35999762552105e-05	0	0	3.45000580635977e-05	0	0	1.8500007400003e-05	0	0	0	2.19000293898394e-05	4.44000268620163e-05	4.96999522880458e-05	1.45000160950179e-05	4.33999920144015e-05	4.14000324990255e-05	0	0	1.34999730675537e-05	1.94999984010001e-05	4.24000207760102e-05	3.37999751232183e-05	2.91000307296325e-05	4.17000533760683e-05	1.5899996025001e-05	0	0	0	0	0	5.61000260304121e-05
g__Bulleidia	0	4.90000896211639e-05	4.54000372280305e-05	0	0	4.03001078833888e-05	0	0	0	1.92999867216091e-05	0	1.69000139763116e-05	0	0.00039444089428984	0	6.33002031936522e-05	3.03999751632203e-05	0	1.78999920703035e-05	0	3.46000213828132e-05	1.72000289476487e-05	1.7699984282414e-05	0	0.000111084044433618	0	0	0	0	0	0	0	0	0	0	0	1.34999730675537e-05	0	8.48000415520204e-05	0	0	0	0	1.71000176814183e-05	0	0	0	0	0
g__Catenibacterium	0	0	0	0	0	0	0	0	0	0	0	0	0	0	0	0	0	0	0	0	0	0	0	0	0	0	0	0	0	0	0	0	0	0	0	0	0	0	0	0	0	0	0	0	0	0	0	0	1.8700008676804e-05
g__Clostridium	0	1.63000298127545e-05	0	0	0	0	0	0	0	0	0	0	0	0	0	0.000580096862110927	0	0	0	3.64000029484002e-05	0	3.45000580635977e-05	0	0	0	0	0	0	0	0.00109592366303382	0	0	1.44999973320005e-05	1.38000108330085e-05	0.00226800739671003	0	0	0.000467689961649423	0	0	0.000741948783497915	0	0	0.000410621424582553	3.58000178642089e-05	1.47000141708137e-05	0	0	0
g__Coprobacillus	0	0.000146896268673275	0.000302709248221584	0	0	0	9.41999372628418e-05	0.000395850794157587	0.000160929926133164	1.92999867216091e-05	0	0	0.000216447395232944	0.00138054463001404	0	5.2700169167543e-05	0	0.00154091564107516	0	1.82000014742001e-05	0.000103894064206532	3.45000580635977e-05	0	2.12999923746027e-05	0	0.000150531740633811	2.07000156078118e-05	0	0	0.000148098089599344	1.65999840640153e-05	0.00277826608387535	0	0	4.78999872586034e-05	0.000106990985021262	1.34999730675537e-05	0.00150050687695844	0.000169639083123151	0	0.00801595346484686	0.000208455266822742	1.5899996025001e-05	0.00010265510614538	0	4.42000426088411e-05	0	0	0
g__Erysipelothrix	0	0	0	0	0	0	0	0	0	0	0	0	0	0	0	0	0	0	0	0	0	0	0	0	0	0	0	0	0	0	0	0	0	0	0	0	0	0	0	0	0	0	0	0	0	0	0	0	0
g__Holdemania	0.000372055456799033	1.63000298127545e-05	0	0	0	0	0.000282507811849797	7.91999588160214e-05	0	0	4.25000294525204e-05	0	0.00033299560804998	0	0	0.00128676113050323	0	0	3.5799984140607e-05	0.000218428017692669	0.000709944438745663	0	0	0.000404375855233444	0	0.00039138332564653	0	1.62000158598155e-05	0	0.00795285081147474	0.000397877618037487	2.91000323010359e-05	0.000651163880185846	0	0.00129372265586977	2.13999970040004e-05	0	0.00202665783381406	0.000318073155855846	8.43999378816457e-05	0	0.000979739254066245	0.000365009908747523	0.000136874141527862	0	0.00050089148285939	0.00010056112992498	0	0
g__PSB-M-3	0	0	0	0	0	0	1.5699989543807e-05	0	0	0	0	0	0	0	0	0	0	0	0	0	0	0	0	0	0	0	0	0	0	0	0	0	0	0	0	0	0	0	0	0	0	0	0	0	0	0	0	0	0
g__[Eubacterium]	0.000612798105314766	0.00120781020908487	0.00105948286877595	8.410004104082e-05	1.98000073062027e-05	0.000503739348510236	0.000831828446002255	7.91999588160214e-05	0.000209207903973572	7.70999469552365e-05	0.000169902117742168	0.000253644209763762	0.000216447395232944	0.00224528139826459	0.0014351393656684	0.00031641701569862	0.000865471292909954	0.000549061584750588	0.000304010865323187	0.000200226016218307	0.00808644499742301	0.00141369837925437	0.000194476827304577	0.000532072809517934	0.000462852185140874	0.000301063481267622	0.000103603078116721	4.87000476773467e-05	0.00105334941359491	0.0432593601719129	0.00185676221750827	0.00301100034221038	0.000868218840247733	0.000842251661167554	0.00242772635422479	0.00132668581426399	0.0156451477879302	0.00138358388654612	0.000445302218198087	8.43999378816457e-05	0.000290960307254084	0.000437755560327117	0.000142829964292509	0.000290857300746449	1.79000089321045e-05	0.0372133128736336	2.51000324292419e-05	0	5.61000260304121e-05
g__cc_115	0	0	0	0	0	0	1.5699989543807e-05	0	1.60999926101034e-05	0	0	1.69000139763116e-05	0	0	0	0	0	0	0	0	0.000138526085609121	0	0	0	0	0	0	0	0	0	0	0	0	0	4.78999872586034e-05	0	0	0	2.12000103880051e-05	0	0	0	0	0	0	0	0	0	0
g__Cetobacterium	0	0	0	0	0	0	0	0	0	0	0	0	0	0	0	0	0	0	0	0	0	0	0	0	0	0	0	0	0	0	0	0	0	0	0	0	0	0	0	0	0	0	0	0	0	0	0	0	0
g__Fusobacterium	0.000569026169221793	0.000391722716460848	0.0106402387249958	4.200002049601e-05	0	0.0368535516569578	1.5699989543807e-05	1.97999897040054e-05	0.00109432049770689	0.0217277990512743	0.00471478026734273	0.00104839586702338	0.000416243760061106	0.000364099902421226	0.00134727440450471	9.49003046299779e-05	0.0058760961992294	0.00095643001859797	0.0666499464740737	0	0.000398262246126068	0.0157403204909594	0.00668292606556165	0	0.00151815360726144	0	0	4.87000476773467e-05	2.19000293898394e-05	1.48000089540054e-05	0.00059681642705623	8.73000969031076e-05	0.000115762978699612	0.00051087340103562	1.59999957440011e-05	0	0.00181607437693162	0.0229363141192222	0.000933014457177084	0	0.00327330245660739	6.25000800001024e-05	0.000428489892877527	3.42000353628366e-05	0.000877460437852759	5.89000567796547e-05	5.0300064987684e-05	4.74999825675064e-05	1.8700008676804e-05
g__Leptotrichia	0	0	0	0	0	0	0	0	0	0	0	1.69000139763116e-05	0	0	0	0	0	0	0	0	0	0	0	0	3.70000148000059e-05	0	0	3.25000318175312e-05	0	0	0	0	0	0	0	0	0	0	0	0	0	0	0	0	0	0	0	0	0
g__	0	0	0	0	0	0	0	0	0	0	0	0	0	0	0	0	0	0	0	0	0	0	0	0	0	0	0	0	0	0	0	0	0	0	0	0	0	0	0	0	0	0	0	0	0	0	0	0	0
g__	0	0	0	0	0	0	0	0	0	0	0	0	0	0	0	0	0	1.77000188505201e-05	0	0	0	0	1.7699984282414e-05	0	0	0	0	0	0	0	0	0	0	0	0	0	0	0	0	0	0	0	0	0	0	0	0	0	0
g__	4.37999360520934e-05	1.63000298127545e-05	0	0	0	4.03001078833888e-05	0	0	0	0	0	0	0	1.51999959264011e-05	2.92999870494057e-05	1.05000337051082e-05	0	5.31000565515602e-05	1.78999920703035e-05	0	0	1.72000289476487e-05	0	0	0	0	0	0	0	0	1.65999840640153e-05	0	0	0	0	0	0	0	0	0	0	0	0	0	0	0	5.0300064987684e-05	0	0
g__	2.18999680260467e-05	0	0	0	0	0	0	0	0	0	0	0	0	0	0	0	0	0	0	0	0	0	0	0	0	0	0	0	0	0	0	0	0	0	0	0	0	0	0	0	0	0	0	0	0	0	0	0	0
g__	0	0	0	0	0	4.03001078833888e-05	0	0	0	0	0	0	0	0	0	0	0	0	0	0	0	0	0	0	0	0	0	0	0	0	0	0	0	0	0	0	0	0	0	0	0	0	0	0	0	0	2.51000324292419e-05	0	0
g__	0	0	0	0	0	0	3.13999790876139e-05	0	0	0	0	0	0	0	0	0	0	0	0	0	0	0	0	0	0	0	0	0	0	0	0	0	0	0	0	0	0	0	0	0	0	0	0	0	0	0	5.0300064987684e-05	0	0
g__	0	0	0	0	0	0	0	0	0	0	0	0	0	0	2.92999870494057e-05	1.05000337051082e-05	0	0	0	0	0	0	0	0	0	0	0	0	0	0	0	0	0	0	0	0	0	0	0	0	0	0	0	0	0	0	0.00010056112992498	0	0
g__	0	0	0	0	0	0	0	0	0	0	0	0	0	0	0	0	0	0	0	0	0	0	0	0	0	0	0	0	0	0	0	0	0	0	0	0	0	0	0	0	0	0	0	0	0	0	2.51000324292419e-05	0	0
g__	0	0	0	0	0	0	0	0	0	0	0	0	0	0	0	1.05000337051082e-05	0	0	0	0	0	0	0	0	0	0	0	0	0	0	0	0	0	0	0	0	0	0	0	0	0	0	0	0	0	0	2.51000324292419e-05	0	0
Other	0	0	0	0	0	0	0	0	0	0	0	0	0	0	2.92999870494057e-05	1.05000337051082e-05	0	0	0	0	0	0	0	0	0	0	0	0	0	0	0	0	0	0	0	0	0	0	0	0	0	0	0	0	0	0	0	0	0
g__	0	0	0	0	0	0	0	0	0	0	0	0	0	0	0	0	0	0	0	0	0	0	0	0	0	0	0	0	0	0	0	0	0	0	0	0	0	0	0	0	0	0	0	0	0	0	0	0	0
g__	0	0	0	0	0	0	0	0	0	0	0	0	0	0	0	0	0	0	0	0	0	0	0	0	0	0	0	0	0	0	0	0	0	0	0	0	0	0	0	0	0	0	0	0	0	0	0	0	0
g__	0	0	0	0	0	0	0	0	0	0	0	0	0	0	0	0	0	0	0	0	0	0	0	0	0	0	0	0	0	0	0	0	0	0	0	0	0	0	0	0	0	0	0	0	0	0	0	0	0
g__Gemmatimonas	0	0	0	0	0	0	0	0	0	0	0	0	0	0	0	0	0	0	0	0	0	0	0	0	0	0	0	0	0	0	0	0	0	0	0	0	0	0	0	0	0	0	0	0	0	0	0	0	0
g__	0	0	0	0	0	0	0	0	0	0	0	0	0	0	0	0	0	0	0	0	0	0	0	0	0	0	0	0	0	0	0	0	0	0	0	0	0	0	0	0	0	0	0	0	0	0	0	0	0
g__	0	0	0	0	0	2.0100053807844e-05	0	0	0	0	0	0	0	0	0	0	0	0	0	0	0	0	0	0	0	0	0	0	0	0	0	0	0	0	0	0	0	0	0	0	0	0	0	0	0	0	2.51000324292419e-05	0	0
g__	0	0	0	0	0	0	0	0	0	0	0	0	0	0	0	0	0	0	1.78999920703035e-05	0	0	0	0	0	0	0	0	0	0	0	0	0	0	0	0	0	0	0	0	0	0	0	0	0	0	0	0	0	1.8700008676804e-05
g__	0	0	0	0	0	0	0	0	0	0	0	1.69000139763116e-05	0	0	0	0	0	0	0	0	0	0	0	0	0	0	0	0	0	0	0	0	0	0	0	0	0	0	0	0	0	0	0	0	0	0	0	0	0
g__	0	1.63000298127545e-05	0	0	0	0	0	0	0	0	0	0	0	0	0	0	0	0	0	0	0	0	0	0	0	0	0	0	0	0	0	0	0	0	0	0	0	0	0	0	0	0	0	0	0	0	0	0	0
g__	0	1.63000298127545e-05	0	0	0	0	0	0	0	0	0	0	0	3.02999918796022e-05	0	0	0	3.54000377010402e-05	0	0	0	0	0	0	0	0	0	0	0	0	0	0	0	0	0	0	0	0	0	0	0	0	0	0	0	0	0	0	0
g__4-29	0	0	0	0	0	0	0	0	0	0	0	0	0	0	0	0	0	0	0	0	0	0	0	0	0	0	0	0	0	0	0	0	0	0	0	0	0	0	0	0	0	0	0	0	0	0	0	0	0
g__	0	0	0	0	0	0	0	0	0	0	0	0	0	0	0	0	0	0	0	0	0	0	0	0	0	0	0	0	0	0	0	0	0	0	0	0	0	0	0	0	0	0	0	0	0	0	5.0300064987684e-05	0	0
g__Nitrospira	4.37999360520934e-05	1.63000298127545e-05	0	0	0	0.000100748269703118	1.5699989543807e-05	0	0	0	0	0	0	0	0	1.05000337051082e-05	0	1.77000188505201e-05	1.78999920703035e-05	0	0	0	1.7699984282414e-05	0	0	0	0	0	0	0	0	0	0	0	0	0	0	0	0	0	0	0	0	0	0	0	2.51000324292419e-05	0	0
g__	0	0	0	0	0	0	0	0	0	0	0	0	0	0	0	0	0	0	0	0	0	0	0	0	0	0	0	0	0	0	0	0	0	0	0	0	0	0	0	0	0	0	0	0	0	0	0	0	0
g__GOUTA19	0	0	0	0	0	0	0	0	0	0	0	0	0	0	0	0	1.51999875816101e-05	0	0	0	0	0	0	0	0	0	0	0	0	0	0	0	0	0	0	0	0	0	0	0	0	0	0	0	0	0	0	0	0
g__LCP-6	0	0	0	0	0	0	0	0	0	0	0	0	0	0	0	0	0	0	0	0	0	0	0	0	0	0	0	0	0	0	0	0	0	0	0	0	0	0	0	0	0	0	0	0	0	0	0	0	0
g__	0	0	0	0	0	0	0	0	0	0	0	0	0	0	0	0	0	0	0	0	0	0	0	0	0	0	0	0	0	0	0	0	0	0	0	0	0	0	0	0	0	0	0	0	0	0	0	0	0
g__	0	0	0	0	0	2.0100053807844e-05	0	0	0	0	0	0	0	0	0	0	0	0	0	0	0	0	0	0	0	0	0	0	0	0	0	0	0	0	0	0	0	0	0	0	0	0	0	0	0	0	0	0	0
g__	0	0	0	0	0	0	0	0	0	0	0	0	0	0	2.92999870494057e-05	0	0	0	0	0	0	0	0	0	0	0	0	0	0	0	0	0	0	0	0	0	0	0	0	0	0	0	0	0	0	0	0	0	0
g__	0	0	0	0	0	2.0100053807844e-05	0	0	0	0	0	0	0	1.51999959264011e-05	0	1.05000337051082e-05	0	0	0	0	0	0	0	0	0	0	0	0	0	0	0	0	0	0	0	0	0	0	0	0	0	0	0	0	0	0	0	0	0
g__	0	0	0	0	0	0	0	0	0	0	0	0	0	0	0	0	0	0	0	0	0	0	0	0	0	0	0	0	0	0	0	0	0	0	0	0	0	0	0	0	0	0	0	0	0	0	0	0	0
g__	0	0	0	0	0	0	0	0	0	0	0	0	0	0	0	0	0	0	0	0	0	0	0	0	0	0	0	0	0	0	0	0	0	0	0	0	0	0	0	0	0	0	0	0	0	0	2.51000324292419e-05	0	0
g__	0	0	0	0	0	0	0	0	0	0	0	0	0	0	0	0	0	0	0	0	0	0	0	0	0	0	0	0	0	0	0	0	0	0	0	0	0	0	0	0	0	0	0	0	0	0	0	0	0
g__	0	0	0	0	0	0	0	0	0	0	0	0	0	0	0	1.05000337051082e-05	0	0	0	0	0	0	0	0	0	0	0	0	0	0	0	2.91000323010359e-05	0	0	0	0	0	0	0	0	0	0	0	0	0	0	0	0	0
g__Gemmata	2.18999680260467e-05	0	0	0	0	0	0	0	0	0	0	0	0	0	0	2.11000677312174e-05	0	0	0	0	0	0	0	0	1.8500007400003e-05	0	0	0	0	0	0	0	0	0	0	0	0	0	0	0	0	0	0	0	0	0	0	0	0
g__	0	1.63000298127545e-05	0	0	0	0	0	0	0	0	0	0	0	0	0	1.05000337051082e-05	0	0	0	0	0	0	0	0	0	0	0	0	0	0	0	0	0	0	0	0	0	0	2.12000103880051e-05	0	0	0	0	0	0	0	0	0	0
g__	0	0	0	0	0	0	0	0	0	0	0	0	0	0	0	0	0	0	0	0	0	1.72000289476487e-05	0	0	0	0	0	0	0	0	0	0	0	0	0	0	0	0	0	0	0	0	0	0	0	0	0	0	0
g__A17	0	0	0	0	0	0	0	0	0	0	0	0	0	0	0	0	0	0	0	0	0	0	0	0	0	0	0	0	0	0	0	0	0	0	0	0	0	0	0	0	0	0	0	0	0	0	0	0	0
g__Pirellula	0	0	0	0	0	0	0	0	0	0	0	0	0	0	0	0	0	0	0	0	0	0	0	0	0	0	0	0	0	0	0	0	0	0	0	0	0	0	0	0	0	0	0	0	0	0	0	0	0
g__Planctomyces	0	0	0	0	0	0	0	0	0	0	0	0	0	0	0	0	0	0	0	0	0	0	0	0	0	0	0	0	0	0	0	0	0	0	0	0	0	0	0	0	0	0	0	0	0	0	0	0	0
g__	0	0	0	0	0	0	0	0	0	0	0	0	0	0	0	0	0	0	0	0	0	1.72000289476487e-05	0	0	0	0	0	0	0	0	0	0	0	0	0	0	0	0	0	0	0	0	0	0	0	0	0	0	0
g__	0	0	0	0	0	0	0	0	0	0	0	0	0	0	0	0	0	0	0	0	0	0	0	0	0	0	0	0	0	0	0	0	0	0	0	0	0	0	0	0	0	0	0	0	0	0	0	0	0
g__	0	0	0	0	0	0	0	0	0	0	0	0	0	0	0	0	0	0	0	0	0	3.45000580635977e-05	0	0	0	0	0	0	0	0	0	0	0	0	0	0	0	0	0	0	0	0	0	0	0	0	0	0	0
g__	4.37999360520934e-05	0.00011425220896729	3.03000248460204e-05	0	0	0.000221645593345253	4.70999686314209e-05	1.97999897040054e-05	4.82999778303102e-05	0	2.12000146916102e-05	5.07000419289347e-05	4.99000911175664e-05	0.000136536963408094	0	7.38002368987604e-05	6.06999504081405e-05	0	1.78999920703035e-05	1.82000014742001e-05	0.000121210074907826	8.62001450748442e-05	0	0	1.8500007400003e-05	0.00313106260517913	0.000124324093740367	1.62000158598155e-05	6.58000883037185e-05	0.000162907098558795	0	0.000276372306773261	5.7899989346402e-05	0.000345185270970438	3.18999915146023e-05	0.000192582973038384	0.000982026040858048	0.000155896987216447	6.36000311640153e-05	5.06999626848275e-05	1.45000153120162e-05	4.17000533760683e-05	4.7599988100003e-05	0.000342185353819656	1.79000089321045e-05	1.47000141708137e-05	0	0	1.8700008676804e-05
g__Brevundimonas	0	0	0	0	0	0	0	0	0	0	0	0	0	0	0	0	0	0	0	0	0	0	0	0	0	0	0	0	0	0	0	4.36000483960537e-05	0	0	0	0	0	0	0	0	1.45000153120162e-05	0	0	0	0	0	0	0	0
g__Mycoplana	0	1.63000298127545e-05	9.0800074456061e-05	2.1000010248005e-05	0	4.03001078833888e-05	0	0	3.21999852202068e-05	0	4.25000294525204e-05	0	0	3.02999918796022e-05	0	1.05000337051082e-05	7.58999379897507e-05	0	0	0	0	1.72000289476487e-05	0	0	3.70000148000059e-05	0.000165584714697537	0.000103603078116721	0	0	0.000103668062719178	0	0.000130913145313591	2.8899994682401e-05	2.7600021666017e-05	1.59999957440011e-05	0	0.000201785597437733	9.73999920132007e-05	6.36000311640153e-05	0	0	0	3.1699992075002e-05	0.000239529247673242	7.16000357284178e-05	1.47000141708137e-05	0	0	1.8700008676804e-05
g__Phenylobacterium	2.18999680260467e-05	0	0	0	0	0	0	0	0	0	0	0	1.66000303116554e-05	0	0	2.11000677312174e-05	0	0	0	0	0	1.72000289476487e-05	0	0	1.8500007400003e-05	0	0	0	0	0	0	0	0	1.38000108330085e-05	0	0	1.34999730675537e-05	0	0	0	0	0	0	0	0	0	0	0	0
g__	0	3.26000596255091e-05	0	0	0	0	0	0	0	0	0	0	0	0	0	0	0	0	0	0	0	0	0	0	0	0	0	0	0	0	0	0	0	0	0	0	0	0	0	0	0	0	0	0	0	1.47000141708137e-05	0	0	0
g__	0	0	0	0	0	0	0	0	0	0	0	0	0	0	0	0	0	0	0	0	0	0	0	0	0	0	0	0	0	0	0	0	0	0	0	0	0	0	0	0	0	0	0	0	0	0	0	0	0
g__	0.000109427840235353	0	0	0	0	0	0	0	0	0	0	0	0	0	0	0	1.51999875816101e-05	0	0	0	0	0	0	2.12999923746027e-05	0	0	2.07000156078118e-05	0.000259964254505005	0	0	0	0	0	0	0	0	0	0	0	0	2.91000307296325e-05	0	0.0144734303816424	0	0	0	0	0	0
Other	0	0	0	0	0	0	0	0	0	0	0	0	0	0	0	0	0	1.77000188505201e-05	0	0	0	0	0	0	0	0	0	0	0	0	0	0	0	0	0	0	0	0	0	0	0	0	0	0	0	0	0	0	0
g__	4.37999360520934e-05	0.000244826447787573	0.000196761161344152	0	3.96000146124054e-05	0	1.5699989543807e-05	0	1.60999926101034e-05	7.70999469552365e-05	6.37000441441306e-05	0	1.66000303116554e-05	4.54999878060033e-05	0	1.05000337051082e-05	6.06999504081405e-05	1.77000188505201e-05	0	1.82000014742001e-05	5.19000320742198e-05	5.17000870112464e-05	1.7699984282414e-05	0	1.8500007400003e-05	0.000496755144090887	6.22000468988354e-05	0	6.58000883037185e-05	7.40000447700271e-05	0	0.000290918322919338	1.44999973320005e-05	9.67000759095596e-05	0	0	0.000309405382736261	0	0.000106024051951785	1.68999875616092e-05	0	2.08000266240341e-05	1.5899996025001e-05	0.000376403389201104	3.58000178642089e-05	2.95000284380274e-05	0	0	5.61000260304121e-05
g__	2.18999680260467e-05	0	0	0	0	0	0	0	0	0	0	0	0	0	0	0	0	0	0	0	0	0	0	0	0	0	0	0	0	0	0	0	0	0	0	0	0	0	0	0	0	0	0	0	0	0	0	0	0
g__	0	0	0	0	0	0	0	0	0	0	0	0	0	0	0	0	0	0	0	0	0	0	0	0	0	0	0	0	0	0	0	0	0	0	0	0	0	0	0	0	0	0	0	0	0	0	0	0	0
g__Beijerinckia	0	0	0	0	0	0	0	0	0	0	0	0	0	0	0	0	0	0	0	0	0	0	0	0	0	0	2.07000156078118e-05	0	0	0	0	0	0	0	0	0	0	0	0	0	0	0	0	0	0	0	0	0	0
Other	0	1.63000298127545e-05	0	0	0	0	0	0	0	0	0	0	0	0	0	0	0	0	0	0	0	0	0	0	0	0	0	0	0	0	0	0	0	0	0	0	0	0	0	0	0	0	0	0	0	0	0	0	0
g__	0	0	0	0	0	0	0	0	0	0	0	0	0	0	0	0	0	0	0	0	0	0	0	0	0	0	0	0	0	0	0	0	0	0	0	0	0	0	0	1.68999875616092e-05	0	0	0	0	0	0	0	0	0
g__Balneimonas	2.18999680260467e-05	0	0	0	0	0	0	0	0	0	0	0	0	0	0	0	0	1.77000188505201e-05	0	0	0	1.72000289476487e-05	0	0	0	0	0	0	0	0	0	0	0	0	0	0	0	0	0	0	0	0	0	0	0	0	0	0	0
g__Bosea	0	0	0	0	0	0	0	0	0	0	0	0	0	0	0	0	1.51999875816101e-05	0	0	0	0	0	0	0	0	1.50999739827448e-05	0	0	0	0	0	0	0	0	0	0	0	0	2.12000103880051e-05	0	0	0	0	0	0	0	0	0	0
g__Bradyrhizobium	0	4.90000896211639e-05	0.000196761161344152	0	0	6.04001616912328e-05	0	0	1.60999926101034e-05	0	2.12000146916102e-05	0	1.66000303116554e-05	0.000182049951210613	0	1.05000337051082e-05	1.51999875816101e-05	0	0	0	0	1.72000289476487e-05	0	0	7.41000296400119e-05	0.000195691662823265	4.14000312156235e-05	0	2.19000293898394e-05	8.89000537845325e-05	0	0.000232734258335027	1.44999973320005e-05	5.5200043332034e-05	0	4.27999940080008e-05	0.000147976704786474	3.89999968020003e-05	6.36000311640153e-05	5.06999626848275e-05	2.91000307296325e-05	0	3.1699992075002e-05	0.000256638265363966	1.79000089321045e-05	5.89000567796547e-05	0	0	1.8700008676804e-05
g__Ochrobactrum	0	0	0	0	0	0	0	0	0	0	0	0	0	0	0	0	0	0	0	0	0	0	0	0	0	4.51999221205342e-05	0	0	0	0	0	0	0	0	0	0	0	0	0	0	0	0	0	0	0	0	0	0	0
g__Pseudochrobactrum	0	0	0	0	0	0	0	0	0	0	0	0	0	0	0	0	0	0	0	0	0	0	0	0	0	0	0	0	0	0	0	0	0	0	0	0	0	0	0	0	1.45000153120162e-05	0	0	0	0	0	0	0	0
g__	4.37999360520934e-05	0	1.51000123820102e-05	0	0	0	0	0	0	0	0	1.69000139763116e-05	0	0	0	0	0	3.54000377010402e-05	1.78999920703035e-05	0	0	0	0	0	1.8500007400003e-05	0	0	0	0	0	0	0	0	0	0	0	0	0	0	0	0	0	0	0	0	0	0	0	0
g__Devosia	2.18999680260467e-05	0.000342756626901871	0.000317845260633114	0	0	0	1.5699989543807e-05	1.97999897040054e-05	0.000128743940906531	9.63999336768456e-05	0.000233615161895307	0	4.99000911175664e-05	0.000212391943078959	2.92999870494057e-05	8.44002709248697e-05	0.000273306776708363	5.31000565515602e-05	1.78999920703035e-05	0.000109214008846335	0.000103894064206532	8.62001450748442e-05	3.53999685648279e-05	0	5.55000222000089e-05	0.00102361623630922	0.000704503531195663	1.62000158598155e-05	6.58000883037185e-05	0.000311005188158139	1.65999840640153e-05	0.000916391017194029	1.44999973320005e-05	0.000386607303486733	0	0.000128388982025543	0.000995478014021362	9.73999920132007e-05	0.000190844093513606	0.000135109900559113	1.45000153120162e-05	0.000145918186775279	3.1699992075002e-05	0.000325075336127898	3.58000178642089e-05	0.000162053156219243	2.51000324292419e-05	0	7.48000347072161e-05
g__Hyphomicrobium	0	0	0	0	0	0	1.5699989543807e-05	0	0	0	0	0	0	0	0	0	1.51999875816101e-05	0	0	0	0	1.72000289476487e-05	0	0	0	0	0	0	0	0	0	0	0	0	0	0	0	0	0	0	0	0	0	0	0	1.47000141708137e-05	0	0	0
g__Pedomicrobium	0	0	0	0	0	0	0	0	0	0	0	0	0	0	0	0	0	0	0	0	0	0	1.7699984282414e-05	0	0	0	0	0	0	0	0	0	0	0	0	0	0	0	0	0	0	0	0	0	0	0	0	0	0
g__Rhodoplanes	0	1.63000298127545e-05	1.51000123820102e-05	0	0	0	1.5699989543807e-05	0	0	0	0	0	0	0	0	0	0	0	0	0	0	3.45000580635977e-05	0	4.25999847492055e-05	1.8500007400003e-05	3.00999481377894e-05	0	0	0	0	1.65999840640153e-05	0	0	0	0	4.27999940080008e-05	6.72998657367678e-05	0	0	5.06999626848275e-05	2.91000307296325e-05	0	0	0	0	4.42000426088411e-05	0	0	1.8700008676804e-05
g__	0	0	0	0	0	0	0	0	1.60999926101034e-05	0	0	0	0	0	0	0	0	0	0	0	0	0	0	0	0	6.01998962755787e-05	0	0	0	0	0	4.36000483960537e-05	0	0	0	0	0	0	0	0	0	0	0	0	0	0	0	0	0
g__Methylobacterium	0	3.26000596255091e-05	0	0	0	0	0	0	0	0	0	0	0	3.02999918796022e-05	0	0	1.51999875816101e-05	0	0	1.82000014742001e-05	0	1.72000289476487e-05	0	0	0	0	0	0	0	1.48000089540054e-05	1.65999840640153e-05	4.36000483960537e-05	1.44999973320005e-05	0	0	0	1.34999730675537e-05	0	0	0	0	0	0	0	0	0	0	0	0
g__	0	0	0	0	0	0	0	0	0	0	0	0	0	0	0	0	0	0	0	0	0	0	0	0	0	0	0	0	0	0	0	0	0	0	0	0	2.68999463346071e-05	0	0	0	0	0	0	0	0	0	0	0	0
g__Methylosinus	0	0	0	0	0	0	0	0	0	0	0	0	0	0	0	0	0	0	0	0	0	0	0	0	0	0	0	0	0	0	0	0	0	0	0	0	0	0	0	0	0	0	0	0	0	0	0	0	0
g__Pleomorphomonas	0	0	0	0	0	0	0	0	0	0	0	0	0	0	0	0	0	0	0	0	0	0	0	0	0	0	0	0	0	0	0	0	0	0	0	0	0	0	0	0	0	0	0	0	0	0	0	0	0
Other	0	0	0	0	0	2.0100053807844e-05	0	0	0	0	0	0	0	0	0	0	0	0	0	0	0	0	0	0	0	9.02998444133681e-05	0	0	0	0	0	1.45000160950179e-05	0	0	0	0	0	0	0	0	0	0	1.5899996025001e-05	0	0	0	0	0	0
g__	0	1.63000298127545e-05	1.51000123820102e-05	0	0	0	0	0	0	0	0	0	0	0	0	1.05000337051082e-05	0	0	0	0	0	1.72000289476487e-05	0	0	0	0	0	0	2.19000293898394e-05	1.48000089540054e-05	0	0	0	0	0	0	0	0	0	0	0	0	0	0	0	0	0	0	0
g__Aminobacter	0	0	0	0	0	0	0	0	0	0	0	0	0	0	0	0	0	0	0	0	0	0	0	0	0	0	0	0	0	0	0	0	0	0	0	0	0	0	0	0	0	0	0	0	0	0	0	0	0
g__Defluvibacter	0	0	0	0	0	0	0	0	0	0	0	0	0	0	0	0	0	0	0	0	0	0	0	0	0	0	0	0	0	0	0	0	0	0	0	0	0	0	0	0	0	0	0	0	0	0	0	0	0
g__Mesorhizobium	0	1.63000298127545e-05	1.51000123820102e-05	0	0	2.0100053807844e-05	0	0	0	0	0	0	0	4.54999878060033e-05	0	0	0	0	0	0	0	1.72000289476487e-05	0	0	0	0	2.07000156078118e-05	0	0	0	0	2.91000323010359e-05	0	0	0	0	5.37998926692141e-05	0	0	0	0	0	0	3.42000353628366e-05	1.79000089321045e-05	0	0	0	0
g__Phyllobacterium	0	0	0	0	0	0	0	0	0	0	0	0	0	0	0	0	0	0	0	0	0	0	0	0	0	0	0	0	0	0	0	0	0	0	0	0	0	0	0	0	0	0	0	0	0	0	0	0	0
Other	0	0	0	0	0	0	0	0	0	0	0	0	0	0	0	0	0	0	0	0	0	0	0	0	0	0	0	0	0	0	0	0	0	0	0	0	0	0	0	0	0	0	0	0	0	0	0	0	0
g__	0	0	0	0	0	0	0	0	0	0	0	0	0	0	0	0	0	0	0	0	0	0	0	0	0	0	0	0	0	0	0	0	0	0	0	2.13999970040004e-05	0	0	0	0	0	0	0	1.71000176814183e-05	0	0	0	0	0
g__Agrobacterium	0	1.63000298127545e-05	0	0	0	4.03001078833888e-05	0	0	0	0	0	0	0	0	0	0	1.51999875816101e-05	0	0	0	0	1.72000289476487e-05	1.7699984282414e-05	0	0	4.51999221205342e-05	2.07000156078118e-05	0	0	1.48000089540054e-05	0	4.36000483960537e-05	0	5.5200043332034e-05	0	4.27999940080008e-05	1.34999730675537e-05	0	0	0	0	0	1.5899996025001e-05	0	0	1.47000141708137e-05	0	0	1.8700008676804e-05
g__Rhizobium	0	0	0	0	0	0	0	0	0	0	0	0	0	0	0	0	0	0	0	0	0	0	0	0	0	0	0	0	0	0	0	0	0	0	0	0	0	0	0	0	0	0	0	0	0	0	0	0	0
g__Shinella	0	0	0	0	0	0	0	0	0	0	0	0	0	0	0	0	0	0	0	0	0	0	1.7699984282414e-05	0	0	0	0	0	0	0	0	0	0	0	0	0	0	0	0	0	0	0	0	0	0	0	0	0	0
g__Afifella	0	0	0	0	0	0	0	0	0	0	0	0	0	0	0	0	0	1.77000188505201e-05	0	0	0	0	0	0	0	0	0	0	0	0	0	0	0	0	0	0	0	0	0	0	0	0	0	0	0	0	2.51000324292419e-05	0	0
g__Blastochloris	0	0	0	0	0	0	0	0	0	0	0	0	0	0	0	0	0	0	0	0	0	0	0	0	0	0	0	0	0	0	1.65999840640153e-05	0	0	0	0	0	0	0	0	0	0	0	0	0	0	1.47000141708137e-05	0	0	0
g__Xanthobacter	0	0	0	0	0	0	0	0	0	0	0	0	0	0	0	0	0	0	0	0	0	0	0	0	0	0	0	0	0	0	0	0	0	0	0	0	0	0	0	0	0	0	0	0	0	0	0	0	0
g__	0	4.90000896211639e-05	4.54000372280305e-05	0	0	0	0	0	0	0	0	0	0	0	0	0	1.51999875816101e-05	1.77000188505201e-05	0	0	0	0	0	0	9.26000370400148e-05	1.50999739827448e-05	4.14000312156235e-05	0	0	4.44000268620163e-05	0	4.36000483960537e-05	0	1.38000108330085e-05	1.59999957440011e-05	2.13999970040004e-05	4.03999194021608e-05	0	2.12000103880051e-05	0	0	0	0	0.00010265510614538	0	0	0	0	0
g__Hyphomonas	0	0	0	0	0	0	0	0	0	0	0	0	0	0	0	0	0	0	0	0	0	0	0	0	0	0	0	0	0	0	0	0	0	0	0	0	0	0	0	0	0	0	0	0	0	0	0	0	0
g__	0	0	0	0	0	0	1.5699989543807e-05	0	0	0	0	0	0	0	0	0	0	0	0	0	0	0	0	0	0	0	0	0	0	0	0	0	0	0	0	0	0	0	0	0	0	0	0	0	0	0	0	0	0
g__Amaricoccus	0	0	0	0	0	0	0	0	0	0	0	0	0	0	0	0	0	0	0	0	0	0	0	0	0	0	0	0	0	0	0	0	0	0	0	0	0	0	0	0	0	0	0	0	0	0	0	0	0
g__Anaerospora	0	0	0	0	0	0	0	0	0	0	0	0	0	0	0	0	0	0	0	0	0	0	0	0	0	0	0	0	0	0	0	0	0	0	0	0	0	0	0	0	0	0	0	0	0	0	0	0	0
g__Paracoccus	0	0	0	0	0	0	0	0	0	0	0	0	0	0	0	0	0	0	0	0	0	0	0	0	0	0	0	0	0	0	0	1.45000160950179e-05	0	0	0	0	0	0	0	0	0	2.08000266240341e-05	1.5899996025001e-05	1.71000176814183e-05	0	0	0	0	0
g__Rhodobacter	0	1.63000298127545e-05	0	0	0	0	0	0	0	0	0	0	0	0	0	0	0	0	0	0	0	0	0	0	0	1.50999739827448e-05	0	0	0	0	0	0	0	0	0	0	0	0	0	0	0	0	0	0	0	0	0	0	0
g__Rubellimicrobium	0	0	0	0	0	0	0	0	0	0	0	0	0	0	0	0	0	0	0	0	0	0	0	0	0	0	0	0	0	0	0	0	0	0	0	0	0	0	0	0	0	0	0	0	0	0	0	0	0
g__	0	0	0	0	0	0	1.5699989543807e-05	0	0	0	0	0	0	0	0	0	0	0	0	0	0	0	0	0	0	0	0	0	0	0	0	0	0	0	0	0	0	0	0	0	0	0	0	0	0	0	2.51000324292419e-05	0	0
g__	2.18999680260467e-05	1.63000298127545e-05	0	0	0	2.0100053807844e-05	0	0	0	0	0	0	0	0	0	0	0	0	0	0	0	0	0	0	0	0	0	0	0	0	1.65999840640153e-05	0	0	0	0	0	0	0	0	0	0	2.08000266240341e-05	0	0	0	0	0	0	0
g__	6.569990407814e-05	6.53001194339184e-05	0	0	0	4.03001078833888e-05	1.5699989543807e-05	0	0	0	0	0	0	0	0	4.22001354624348e-05	3.03999751632203e-05	1.77000188505201e-05	3.5799984140607e-05	0	0	3.45000580635977e-05	1.7699984282414e-05	0	1.8500007400003e-05	0.000105371818444357	0	0	0	1.48000089540054e-05	0	4.36000483960537e-05	0	2.7600021666017e-05	0	0	8.06998390038212e-05	0	2.12000103880051e-05	3.37999751232183e-05	0	0	0	3.42000353628366e-05	0	5.89000567796547e-05	7.54000974169259e-05	0	0
g__Azospirillum	0	0	0	0	0	0	0	0	0	0	0	0	0	1.51999959264011e-05	0	9.49003046299779e-05	0	0	0	0	0	0	0	0	0	0	0	0	0	0	0	0	0	0	0	0	0	0	0	0	0	0	0	0	0	0	0	0	0.000261888121516088
g__Inquilinus	2.18999680260467e-05	0	0	0	0	0	0	0	0	0	0	0	0	0	0	0	0	0	0	0	0	0	0	0	0	0	0	0	0	0	0	0	0	0	0	0	0	0	0	0	0	0	0	0	0	0	0	0	0
g__Novispirillum	0	0	0	0	0	0	0	0	0	0	0	0	0	0	0	0	0	0	0	0	0	0	0	0	0	0	0	0	0	0	0	0	0	0	0	0	0	0	0	0	0	0	0	0	0	0	0	0	0
g__Oleomonas	0	0	0	0	0	0	0	0	0	0	0	0	0	0	0	0	0	0	0	0	0	0	0	0	0	0	0	0	0	0	0	0	0	0	0	0	0	0	0	0	0	0	0	0	0	0	0	0	0
g__Phaeospirillum	0	0	0	0	0	0	0	0	0	0	0	0	0	0	0	0	0	0	0	0	0	0	0	0	0	0	0	0	0	0	1.65999840640153e-05	0	0	0	0	0	0	0	0	0	0	0	0	0	0	0	0	0	0
g__Skermanella	0	0	0	0	0	0	0	0	0	0	0	0	0	0	0	0	0	0	0	0	0	1.72000289476487e-05	0	0	0	0	0	0	0	0	0	0	0	0	0	0	0	0	0	0	0	0	0	0	0	0	0	0	0
g__Telmatospirillum	0	0	0	0	0	0	0	0	0	0	0	0	0	0	0	1.05000337051082e-05	0	0	0	0	0	0	0	0	0	0	0	0	0	0	0	0	0	0	0	0	0	0	0	0	0	0	0	0	0	0	0	0	0
g__	2.18999680260467e-05	0	0	0	0	0	0	0	0	0	0	0	0	0	0	0	0	0	0	0	0	0	0	0	0	0	0	0	0	0	0	0	0	0	0	0	0	0	0	0	0	0	0	0	0	0	0	0	0
g__	0	0	0	0	0	0	0	0	0	0	0	0	0	0	0	0	0	0	0	0	0	0	0	0	0	0	0	0	0	0	0	0	0	0	0	0	0	0	0	1.68999875616092e-05	0	0	0	0	0	0	0	0	0
g__	0	0	0	0	0	0	0	0	0	0	0	0	0	0	0	0	0	0	0	0	0	0	0	0	0	0	0	0	0	0	0	0	0	0	0	0	0	0	0	0	0	0	0	0	0	0	0	0	0
Other	0	0	0	0	0	0	0	0	0	0	0	0	0	0	0	0.00267899459957266	1.51999875816101e-05	0	0	0	0	0	0	0	3.70000148000059e-05	1.50999739827448e-05	0	0	0	0	0	0	0	0	0	0	0	0	0	0	0	0	0	0	0	0	0	0	0
Other	0	0	0	0	0	0	0	0	0	0	0	0	0	0	0	0	0	0	0	0	0	0	0	0	0	4.51999221205342e-05	0	0	0	0	0	0	0	0	0	0	2.68999463346071e-05	0	0	0	0	0	0	0	0	0	0	0	0
g__	0	1.63000298127545e-05	0	0	0	0	0	0	0	0	0	0	0	0	0	0	0	0	0	0	0	0	0	0	0	3.00999481377894e-05	2.07000156078118e-05	0	0	0	0	0	0	0	0	0	0	0	0	0	0	0	0	0	0	0	0	0	0
Other	0	1.63000298127545e-05	0	0	0	0	0	0	0	0	0	0	0	0	0	0	0	0	0	0	0	0	0	0	0	0	0	0	0	0	0	0	0	0	0	0	0	0	0	0	0	0	0	0	0	0	0	0	0
g__	2.18999680260467e-05	4.90000896211639e-05	9.0800074456061e-05	0	0	0	0	0	1.60999926101034e-05	0	0	0	0	6.06999837324044e-05	0	1.05000337051082e-05	1.51999875816101e-05	0	1.78999920703035e-05	0	0	0	0	0	0	0.00012042579250636	6.22000468988354e-05	0	0	0.000133288080639289	0	2.91000323010359e-05	0	9.67000759095596e-05	0	0	5.37998926692141e-05	0	2.12000103880051e-05	5.06999626848275e-05	0	0	0	0.000171092176909311	1.79000089321045e-05	1.47000141708137e-05	0	0	0
g__Erythromicrobium	0	0	0	0	0	0	0	0	0	0	0	0	0	0	0	0	0	0	0	0	0	0	0	0	0	0	0	0	0	0	0	0	0	0	0	0	0	0	0	0	0	0	0	0	0	0	0	0	0
g__	2.18999680260467e-05	1.63000298127545e-05	4.54000372280305e-05	0	0	8.06002157667776e-05	3.13999790876139e-05	0	3.21999852202068e-05	0	0	0	3.3300060805911e-05	4.54999878060033e-05	0	4.22001354624348e-05	6.06999504081405e-05	0	1.78999920703035e-05	1.82000014742001e-05	3.46000213828132e-05	1.72000289476487e-05	3.53999685648279e-05	0	1.8500007400003e-05	0.00191175470604664	0.000103603078116721	0	0	0.000236956143358467	0	5.82000646020717e-05	2.8899994682401e-05	1.38000108330085e-05	1.59999957440011e-05	8.55999880160017e-05	0.000228690543762365	0	4.24000207760102e-05	0	2.91000307296325e-05	4.17000533760683e-05	0	0.000153983159218587	0	1.47000141708137e-05	5.0300064987684e-05	0	0
g__Blastomonas	0	0	0	0	0	0	0	0	0	0	0	0	0	0	0	0	0	0	0	0	0	0	0	0	0	0	0	0	0	0	0	0	0	0	0	0	1.34999730675537e-05	0	0	0	0	0	0	0	0	0	0	0	0
g__Kaistobacter	6.569990407814e-05	4.90000896211639e-05	0	0	0	4.03001078833888e-05	0	0	0	0	0	0	3.3300060805911e-05	6.06999837324044e-05	0	0.00015820850784931	3.03999751632203e-05	7.08000754020803e-05	3.5799984140607e-05	0	0	3.45000580635977e-05	0	0	1.8500007400003e-05	0	0	0	0	0	0	0	0	0	0	0	0	0	0	0	0	0	0	0	0	0	0.000125701162405902	0	0
g__Novosphingobium	0	0.000130574238820283	0.000181626148933442	0	0	2.0100053807844e-05	0	1.97999897040054e-05	0	1.92999867216091e-05	0	0	0	6.06999837324044e-05	0	2.11000677312174e-05	6.06999504081405e-05	0	0	0	1.73000106914066e-05	1.72000289476487e-05	1.7699984282414e-05	0	0	0.000707499780977877	4.14000312156235e-05	0	0	0.000118478071679233	4.96999522880458e-05	0.000101821113021435	0	6.90000541650425e-05	0	0	9.41998120713749e-05	1.94999984010001e-05	2.12000103880051e-05	0	2.91000307296325e-05	6.25000800001024e-05	4.7599988100003e-05	0.000615932636874347	0	0	0	0	3.74000173536081e-05
g__Sphingobium	0	4.90000896211639e-05	0.000105948086877431	0	0	0	0	0	1.60999926101034e-05	0	0	0	0	1.51999959264011e-05	0	1.05000337051082e-05	4.55999627448304e-05	0	1.78999920703035e-05	0	0	1.72000289476487e-05	0	0	3.70000148000059e-05	7.52998702583235e-05	0.000103603078116721	0	0	0.000103668062719178	0	7.27000806970896e-05	0	0	0	0	8.06998390038212e-05	0	6.36000311640153e-05	0	0	2.08000266240341e-05	0	0.000119765123837138	1.79000089321045e-05	1.47000141708137e-05	0	0	0
g__Sphingomonas	0	4.90000896211639e-05	1.51000123820102e-05	2.1000010248005e-05	0	8.06002157667776e-05	0	0	0	0	2.12000146916102e-05	0	0	4.54999878060033e-05	2.92999870494057e-05	0	0	3.54000377010402e-05	1.78999920703035e-05	3.64000029484002e-05	0	1.72000289476487e-05	1.7699984282414e-05	0	3.70000148000059e-05	0.00033117042939335	0.000103603078116721	0	2.19000293898394e-05	0.000103668062719178	1.65999840640153e-05	0.000116367129167513	0	1.38000108330085e-05	1.59999957440011e-05	2.13999970040004e-05	0.000121071758461842	0	2.12000103880051e-05	0	0	0	1.5899996025001e-05	0.000325075336127898	0	1.47000141708137e-05	0	0	0
g__Sphingopyxis	0	3.26000596255091e-05	1.51000123820102e-05	0	0	0	0	0	0	0	2.12000146916102e-05	0	0	1.51999959264011e-05	0	1.05000337051082e-05	3.03999751632203e-05	1.77000188505201e-05	0	1.82000014742001e-05	0	0	0	0	0	1.50999739827448e-05	0	0	2.19000293898394e-05	2.96000179080108e-05	0	0	0	2.7600021666017e-05	0	2.13999970040004e-05	1.34999730675537e-05	0	6.36000311640153e-05	0	0	4.17000533760683e-05	0	6.84000707256731e-05	0	0	0	0	0
Other	0	0	0	0	0	0	0	0	0	0	0	0	0	0	0	0	0	0	0	0	0	0	0	0	0	0	0	0	0	0	0	0	0	0	0	0	0	0	0	0	0	0	0	0	0	0	0	0	0
g__	2.18999680260467e-05	3.26000596255091e-05	1.51000123820102e-05	0	0	4.03001078833888e-05	1.5699989543807e-05	0	0	0	0	0	0	0	0	1.05000337051082e-05	0	1.77000188505201e-05	0	0	0	0	1.7699984282414e-05	0	0	0	0	0	4.39000589138791e-05	2.96000179080108e-05	0	0	0	0	0	0	1.34999730675537e-05	0	0	0	0	0	0	3.42000353628366e-05	0	1.47000141708137e-05	5.0300064987684e-05	0	0
g__	0	0	0	0	0	0	0	0	0	0	0	0	0	0	0	0	0	0	0	0	0	0	0	0	0	0	0	0	0	0	0	0	0	0	0	0	0	0	0	1.68999875616092e-05	0	0	0	0	0	1.47000141708137e-05	0	0	0
g__	0	0	0	0	0	0	0	0	0	0	0	0	0	0	0	0	0	0	0	0	0	0	0	0	0	0	0	0	0	0	0	0	0	0	0	0	0	0	0	0	0	0	0	0	0	0	0	0	0
g__	0	0	0	0	0	0	0	0	0	0	0	0	0	0	0	0	0	0	0	0	0	0	0	0	0	0	0	0	0	0	0	0	0	0	0	0	0	0	0	0	0	0	0	0	0	0	0	0	0
Other	0	0	0	0	0	0	0	0	0	0	0	0	0	0	0	0	0	0	0	0	0	0	0	0	0	0	0	0	0	0	0	0	0	0	0	0	0	0	0	0	0	0	0	0	0	0	0	0	0
g__	0	0	0	0	0	0	0	0	0	0	0	0	0	0	0	0	0	0	0	0	0	0	0	0	0	0	0	0	0	0	0	0	0	0	0	0	0	0	0	0	0	0	0	0	0	0	0	0	0
g__	0	0	0	0	0	0	0	0	0	0	0	1.69000139763116e-05	0	0	0	0	0	0	0	0	0	0	0	0	0	0	0	0	0	0	0	0	0	0	0	0	0	0	0	0	0	0	0	0	0	1.47000141708137e-05	0	0	0
g__Achromobacter	0	3.26000596255091e-05	1.51000123820102e-05	0	1.98000073062027e-05	0	1.5699989543807e-05	0	3.21999852202068e-05	0	4.25000294525204e-05	0	0	0	0	0	0	0	0	1.82000014742001e-05	0	0	0	0	0	0.000165584714697537	2.07000156078118e-05	0	0	1.48000089540054e-05	0	2.91000323010359e-05	0	0	0	0	9.41998120713749e-05	0	0	1.68999875616092e-05	0	0	0	8.55000884070914e-05	0	0	0	0	0
g__Denitrobacter	0	0	0	0	0	0	0	0	0	0	0	0	0	0	0	0	0	0	0	0	0	0	0	0	0	0	0	0	0	0	0	0	0	0	0	0	0	0	0	0	0	0	0	0	0	0	0	0	0
g__Pigmentiphaga	0	0	0	0	0	0	0	0	0	0	0	0	0	0	0	1.05000337051082e-05	0	0	0	0	0	0	0	0	0	0	0	0	0	0	0	0	0	0	0	0	0	0	0	0	0	0	0	0	0	0	0	0	0
g__Sutterella	0.00326096023899805	0.000277469507491729	0.00110488990600972	0.00994450085291642	0.0148242154701355	0.000100748269703118	0.0085380153136818	0.0182883284900692	9.65999556606204e-05	0.0102373219567225	0.0180308494953787	0.00437959062192144	0.000233096425634073	0.00010619597153948	0	0.0275598914672516	0.000561797541011409	0.000212540226355341	0.00563314550451654	0.00944701376520811	6.93000428274265e-05	0.000534446899474132	0.0336975050766155	0.000446941839994821	0.0281784122713649	1.50999739827448e-05	0.00928286499928021	0.0176775643063355	0.000175558235599152	0.000192527116478905	0.0128149746976243	0.00436376784378231	0.0068010467486074	0.0127028059717027	0.0191343189102712	0.0231528007586079	0.00905346893832947	7.78999936122005e-05	0.0403528687729057	0.00641772127655714	0.0248189032087618	0.0144667905174919	0.00696692525826869	0.0113776467644868	0.00770016284238126	0.000250446241430177	0.00920130888809108	0.00695978244575984	0.0107374059821564
g__	0	0	0	0	0	0	0	0	0	0	0	0	0	0	0	0	0	0	0	0	0	0	0	0	0	1.50999739827448e-05	0	0	0	0	0	0	0	0	0	0	0	0	0	0	0	0	0	0	0	0	0	0	0
g__Burkholderia	2.18999680260467e-05	1.63000298127545e-05	0	0	0	2.0100053807844e-05	0	0	0	0	0	0	0	0	0	0	0	0	0	0	0	0	0	0	0	3.00999481377894e-05	0	0	0	0	0	0	0	0	0	0	0	0	0	1.68999875616092e-05	0	0	0	0	0	0	0	0	0
g__Lautropia	0	0	0	0	0	0	0	0	0	0	0	1.69000139763116e-05	0	1.51999959264011e-05	0.000263596883490178	0	0	3.54000377010402e-05	0.000107297952467007	0	0	0	8.83999215008697e-05	0	7.41000296400119e-05	0	0	6.50000636350623e-05	0	0	0	0	0	0	0	0	5.37998926692141e-05	3.89999968020003e-05	2.12000103880051e-05	0	0	0	0	0	0	0	0	0	0
g__Pandoraea	0	0	0	0	0	0	0	0	0	0	0	0	0	0	0	0	0	0	0	0	0	0	0	0	0	0	0	0	0	0	0	0	0	0	0	0	0	0	0	0	0	0	0	0	0	0	0	0	0
g__Salinispora	0	0	0	0	0	0	0	0	0	0	0	0	0	0	0	0	0	0	0	0	0	0	0	0	0	0	0	0	0	0	1.65999840640153e-05	0	0	0	0	0	0	0	0	0	0	0	0	0	0	0	0	0	0
Other	0	1.63000298127545e-05	1.51000123820102e-05	0	0	0	0	0	0	0	2.12000146916102e-05	1.69000139763116e-05	0	1.51999959264011e-05	0	0	0	0	0	0	0	0	0	0	0	0.000135478766570085	2.07000156078118e-05	0	0	1.48000089540054e-05	0	2.91000323010359e-05	2.8899994682401e-05	0	0	0	1.34999730675537e-05	0	0	0	0	0	1.5899996025001e-05	3.42000353628366e-05	0	1.47000141708137e-05	0	0	0
g__	0	9.79001790594275e-05	3.03000248460204e-05	0	0	2.0100053807844e-05	3.13999790876139e-05	0	0	1.92999867216091e-05	2.12000146916102e-05	0	1.66000303116554e-05	0.00016687895527644	0	5.2700169167543e-05	0	0	1.78999920703035e-05	0	1.73000106914066e-05	0	0	0	1.8500007400003e-05	4.51999221205342e-05	8.29000625066471e-05	1.62000158598155e-05	0	1.48000089540054e-05	0	1.45000160950179e-05	0	0	0	0	0	0	0	0	0	0	0	0.00010265510614538	5.37000267963134e-05	0	0	0	1.8700008676804e-05
g__Acidovorax	0	0	3.03000248460204e-05	0	0	0	1.5699989543807e-05	1.97999897040054e-05	1.60999926101034e-05	0	2.12000146916102e-05	0	0	1.51999959264011e-05	0	5.2700169167543e-05	0	0	1.78999920703035e-05	0	1.73000106914066e-05	1.72000289476487e-05	0	0	0	0.000135478766570085	0	0	0	0	0	7.27000806970896e-05	0	2.7600021666017e-05	0	2.13999970040004e-05	8.06998390038212e-05	1.94999984010001e-05	6.36000311640153e-05	3.37999751232183e-05	0	2.08000266240341e-05	1.5899996025001e-05	1.71000176814183e-05	0	2.95000284380274e-05	0	0	1.8700008676804e-05
g__Alicycliphilus	0	0	0	0	0	0	0	0	0	0	0	0	0	0	0	3.16001014363256e-05	0	0	0	0	0	0	0	0	0	0	0	0	0	0	0	0	0	0	0	0	0	0	0	0	0	0	0	0	0	0	0	0	3.74000173536081e-05
g__Aquabacterium	0	0	0	0	0	0	0	0	0	0	0	0	0	0	0	0	0	0	0	0	0	0	0	0	0	0	0	0	0	0	0	0	0	0	0	0	1.34999730675537e-05	0	0	0	0	0	0	0	0	0	0	0	0
g__Azohydromonas	0	0	0	0	0	0	0	0	0	0	0	0	0	0	0	0	0	0	0	0	0	0	0	0	0	0	0	0	0	0	1.65999840640153e-05	0	0	0	0	0	0	0	0	0	0	0	0	0	0	0	0	0	0
g__Comamonas	0	4.90000896211639e-05	0	0	0	0	0	0	0	0	0	0	0	0	0	1.05000337051082e-05	1.51999875816101e-05	0	0	0	0	0	0	0	0	7.52998702583235e-05	0	0	0	0	3.31999681280306e-05	0	0	0	0	0	0	0	0	0	2.91000307296325e-05	0	0	3.42000353628366e-05	0	0	0	0	0
g__Curvibacter	0	1.63000298127545e-05	1.51000123820102e-05	0	1.98000073062027e-05	0	1.5699989543807e-05	0	0	1.92999867216091e-05	0	0	0	0	0	0	1.51999875816101e-05	0	0	0	5.19000320742198e-05	0	0	0	0	0.000526861092218338	0.000124324093740367	1.62000158598155e-05	2.19000293898394e-05	7.40000447700271e-05	4.96999522880458e-05	0.000392739435940774	0	2.7600021666017e-05	0	2.13999970040004e-05	0.000282500436411629	0	4.24000207760102e-05	0	0	2.08000266240341e-05	0	0.00010265510614538	0	1.47000141708137e-05	0	0	0
g__Delftia	0	0	0	0	0	0	0	0	0	0	0	0	0	0	0	0	0	0	0	0	0	0	0	0	0	1.50999739827448e-05	0	0	0	0	1.65999840640153e-05	0	0	0	0	0	0	0	2.12000103880051e-05	0	0	0	0	0	0	0	0	0	0
g__Diaphorobacter	0	0	0	0	0	0	0	0	0	0	0	0	0	0	0	1.05000337051082e-05	0	0	0	0	0	0	0	0	0	0	0	0	0	0	0	0	0	0	0	0	0	0	0	0	0	0	0	0	0	0	0	0	0
g__Hydrogenophaga	0	0.000538617985132295	0.000332980273043824	2.1000010248005e-05	1.98000073062027e-05	0	0	7.91999588160214e-05	0	0	6.37000441441306e-05	0	6.66001216118221e-05	0.000136536963408094	0	0	0.000151836875949272	1.77000188505201e-05	0	1.82000014742001e-05	0.000155841096309797	0.000137922232123117	7.06999372184558e-05	2.12999923746027e-05	9.26000370400148e-05	0.00103867021037123	0.000476575359337821	1.62000158598155e-05	0.000153613206148923	0.000666440403196444	1.65999840640153e-05	0.000261826290627183	2.8899994682401e-05	0.000262340205937062	0	8.55999880160017e-05	0.000834049336071575	9.73999920132007e-05	0.000212049103904061	5.06999626848275e-05	2.91000307296325e-05	6.25000800001024e-05	4.7599988100003e-05	0.000581714601492898	5.37000267963134e-05	8.84000852176821e-05	5.0300064987684e-05	0	1.8700008676804e-05
g__Hylemonella	0	0	0	2.1000010248005e-05	0	0	0	0	0	0	0	0	0	3.02999918796022e-05	0	0	0	0	0	0	0	1.72000289476487e-05	0	0	0	3.00999481377894e-05	0	0	0	1.48000089540054e-05	0	0	0	0	0	0	1.34999730675537e-05	0	0	0	0	0	0	1.71000176814183e-05	0	0	0	0	0
g__Leptothrix	0	0	0	0	0	0	0	0	0	0	0	0	0	0	0	0	0	0	0	0	0	0	0	0	0	0	0	0	0	1.48000089540054e-05	0	0	0	0	0	0	1.34999730675537e-05	0	0	0	0	0	0	0	0	0	0	0	0
g__Limnobacter	0	0	1.51000123820102e-05	0	0	0	0	0	0	0	2.12000146916102e-05	1.69000139763116e-05	0	0	0	0	0	0	0	0	0	0	0	0	1.8500007400003e-05	7.52998702583235e-05	4.14000312156235e-05	1.62000158598155e-05	0	1.48000089540054e-05	0	0	0	0	0	0	0	0	0	0	0	0	0	0	1.79000089321045e-05	0	0	0	0
g__Limnohabitans	0	0	1.51000123820102e-05	0	0	0	0	0	0	0	0	0	0	9.09999756120065e-05	0	0	1.51999875816101e-05	0	0	0	0	0	0	0	0	0.000105371818444357	2.07000156078118e-05	0	0	2.96000179080108e-05	0	2.91000323010359e-05	0	4.14000324990255e-05	1.59999957440011e-05	0	1.34999730675537e-05	0	2.12000103880051e-05	0	0	2.08000266240341e-05	0	3.42000353628366e-05	3.58000178642089e-05	4.42000426088411e-05	2.51000324292419e-05	0	0
g__Methylibium	0	0	0	0	0	0	0	0	0	0	0	0	0	0	0	0	0	0	0	0	0	0	1.7699984282414e-05	0	0	1.50999739827448e-05	2.07000156078118e-05	0	0	0	0	0	0	2.7600021666017e-05	0	0	0	0	0	0	0	0	0	0	0	0	0	0	0
g__Pelomonas	0	0	0	0	0	0	0	0	0	0	0	0	0	0	0	0	0	0	0	0	0	0	0	0	0	7.52998702583235e-05	2.07000156078118e-05	0	0	1.48000089540054e-05	0	4.36000483960537e-05	0	0	0	0	0	0	0	0	0	0	0	5.13000530442549e-05	0	0	0	0	0
g__Ramlibacter	0	3.26000596255091e-05	9.0800074456061e-05	0	0	0	0	0	0	3.85999734432183e-05	2.12000146916102e-05	0	0	0	0	0	4.55999627448304e-05	0	0	0	3.46000213828132e-05	0	1.7699984282414e-05	2.12999923746027e-05	7.41000296400119e-05	0.000180638688759539	8.29000625066471e-05	0	0	8.89000537845325e-05	0	7.27000806970896e-05	0	1.38000108330085e-05	0	0.000106990985021262	0.000121071758461842	3.89999968020003e-05	0.000148434072732696	0	0	0	3.1699992075002e-05	5.13000530442549e-05	0	4.42000426088411e-05	0	0	0
g__Rhodoferax	0	0	0	0	0	0	0	0	0	0	0	0	0	0	0	0	0	0	0	0	0	0	0	0	0	0	0	0	0	0	0	0	0	0	0	0	0	0	0	0	0	0	0	0	0	0	0	0	0
g__Rubrivivax	0	0	0	0	0	2.0100053807844e-05	0	0	0	0	0	0	0	0	0	0	0	0	0	0	0	0	0	0	0	0	0	0	0	0	0	0	0	0	0	0	0	0	0	0	0	0	0	0	0	0	0	0	0
g__Tepidimonas	0	0	6.05000496100407e-05	0	0	0	0	0	0	0	0	0	0	0	0	0	0	0	0	0	0	0	0	0	0	0	0	0	0	0	0	0	0	0	0	0	0	0	2.12000103880051e-05	1.68999875616092e-05	0	0	0	1.71000176814183e-05	0	1.47000141708137e-05	0	0	0
g__Variovorax	0	0	0	0	0	0	0	0	0	0	0	0	0	0	0	1.05000337051082e-05	0	0	0	0	0	0	0	0	0	3.00999481377894e-05	0	0	0	0	0	0	0	0	0	0	0	0	0	0	0	0	0	0	0	0	0	0	0
Other	0	0	0	0	0	0	6.27999581752278e-05	0	0	0	0	0	0	0	0	0	0	0	0	0	0	0	0	0	0	0	2.07000156078118e-05	0	0	0	1.65999840640153e-05	0	0	0	0	0	1.34999730675537e-05	0	0	0	0	0	6.3499984125004e-05	0	0	0	0	0	0
g__	0	0	0	0	0	0	3.13999790876139e-05	0	1.60999926101034e-05	0	0	0	0	3.02999918796022e-05	0	2.11000677312174e-05	0	0	0	0	0	0	1.7699984282414e-05	4.25999847492055e-05	0	1.50999739827448e-05	0	0	0	0	8.28999204160764e-05	0	0	0	0	0	0	0	0	0	0	0	0	1.71000176814183e-05	0	0	0	0	0
g__Cupriavidus	2.18999680260467e-05	0	0	0	0	0	1.5699989543807e-05	0	0	0	0	0	0	0	0	0	0	0	0	0	0	0	0	0	0	0.000105371818444357	0	0	0	0	0	0	0	0	0	0	0	0	0	0	0	0	0	0	0	0	0	0	0
g__Janthinobacterium	0	0	0	0	0	0	4.70999686314209e-05	0	0	0	0	0	0	0	0	0	0	0	0	0	0	0	0	0	0	0	0	0	0	0	0	0	0	0	0	0	1.34999730675537e-05	0	0	0	1.45000153120162e-05	0	0	0	0	0	0	0	0
g__Massilia	0	0	0	0	0	0	0	0	0	0	0	0	0	0	0	0	0	0	0	0	0	3.45000580635977e-05	0	0	0	0	0	0	0	0	0	0	1.44999973320005e-05	0	0	0	0	0	0	0	0	0	0	0	0	0	0	0	0
g__Oxalobacter	0	0	0	0	0	0	0	0	0	0	0	0	0	0	0	0	0	0	0	0	0	0	0	0	0	0	0	0	0	0	0	0	0	0	0	0	0	0	0	0	0	0	0	1.71000176814183e-05	0	0	0	0	0
g__Polynucleobacter	0	0	0	0	0	0	0	0	0	0	0	0	0	0	0	0	0	0	0	0	0	0	0	0	0	0	0	0	0	0	0	0	0	0	0	0	0	0	0	0	0	0	0	0	0	0	0	0	0
g__Ralstonia	4.37999360520934e-05	0.00143631562702128	0.00339034678008436	6.3100030792815e-05	0.00013872905119102	0.000886580373375659	0.000156948895472036	9.89999485200268e-05	0.000321858852266787	0.000154234893886393	0.00074332151512181	0.000101458083905835	4.99000911175664e-05	0.00109229870726395	5.85999740988115e-05	0.000137113440134143	0.000744001392150863	0.000230252245218641	8.93999603958175e-05	0.000254833020641475	0.000467524288930011	0.000793050334703713	0.000159116858704229	4.25999847492055e-05	0.000518394207357683	0.00517829607779586	0.00246576085918369	4.87000476773467e-05	0.000416950559547651	0.00146616788703157	3.31999681280306e-05	0.00209460832501524	0.000260465952074265	0.00138074008388097	0.000255549932023718	0.0010057128592002	0.00320167261266314	0.000389741968041159	0.00201446298708686	0.000354663738967488	4.36000460416486e-05	0.000291837373551838	0.000206309948422513	0.00610799931567129	0.000358147178715442	0.000795533766894551	0.000201121259848668	4.74999825675064e-05	0.000299300138875264
g__	2.18999680260467e-05	4.90000896211639e-05	0	0	0	0	0	0	0	0	0	1.69000139763116e-05	1.66000303116554e-05	0	0	2.11000677312174e-05	0	0	0	0	0	1.72000289476487e-05	1.7699984282414e-05	0	0	0	0	0	0	0	0	0	0	0	0	0	0	0	0	0	0	0	0	0	0	0	2.51000324292419e-05	0	1.8700008676804e-05
g__Thiobacillus	0	1.63000298127545e-05	0	0	0	0	0	0	0	0	0	0	0	0	0	0	0	0	0	0	0	0	0	0	0	0	0	0	0	0	0	0	0	0	0	0	0	0	0	0	0	0	0	0	0	0	0	0	0
g__	0	0	0	0	0	0	0	0	0	0	0	0	0	0	0	0	0	0	0	0	0	0	0	0	0	0	0	0	0	0	0	0	0	0	0	0	0	0	0	0	0	0	0	0	0	0	0	0	0
g__	2.18999680260467e-05	1.63000298127545e-05	0	0	0	2.0100053807844e-05	1.5699989543807e-05	0	0	0	0	0	0	0	0	0	0	3.54000377010402e-05	0	0	0	0	0	0	0	0	0	0	0	0	0	0	0	0	0	0	0	0	0	0	0	0	0	0	0	0	0	0	0
g__	0	0	0	0	0	0	0	0	0	0	0	0	0	0	0	0	0	0	0	0	0	0	0	0	0	0	0	0	0	0	0	0	0	0	0	0	0	0	0	0	0	0	0	0	0	0	0	0	0
g__	0	0	0	0	0	0	0	0	0	0	0	0	0	0	0	0	0	0	0	0	0	0	0	0	0	0	0	0	0	0	0	0	0	0	0	0	0	0	0	0	0	0	0	0	0	0	0	0	0
g__	0	0	0	0	0	0	3.13999790876139e-05	0	0	0	0	0	0	0	0	0	0	0	0	0	0	0	0	0	0	0	0	0	0	0	0	0	0	0	0	0	0	0	0	0	0	0	0	0	0	0	0	0	0
g__Methylobacillus	0	0	0	0	0	0	0	0	0	0	0	0	0	0	0	0	0	0	0	0	0	0	0	0	0	0	0	0	2.19000293898394e-05	0	0	0	0	0	0	0	0	0	0	0	0	0	0	0	0	0	0	0	0
g__Methylotenera	0	0	0	0	0	0	0	0	0	0	0	0	0	0	0	0	0	0	0	0	0	0	0	0	0	1.50999739827448e-05	0	0	0	0	0	0	0	1.38000108330085e-05	0	0	2.68999463346071e-05	0	0	0	0	0	0	0	0	0	0	0	0
g__	0	0	0	0	0	0	0	0	0	0	0	0	0	4.54999878060033e-05	0	0	0	0	0	0	0	0	0	0	1.8500007400003e-05	0	0	0	0	0	0	0	0	0	0	0	0	0	0	0	0	0	0	0	0	0	0	0	0
g__Eikenella	0	0	0	0	0	0	0	0	0	0	0	1.69000139763116e-05	0	3.02999918796022e-05	0	0	0	0	0	0	0	0	0	0	0	0	0	0	0	0	0	0	0	0	0	0	0	0	0	0	0	0	0	0	0	0	0	0	0
g__Kingella	0	0	0	0	0	0	0	0	0	0	0	0	0	0	0	0	0	0	0	0	0	0	0	0	0	0	0	0	0	0	0	0	0	0	0	0	0	0	0	0	0	0	0	0	0	0	0	0	0
g__Neisseria	0	0	0	0	0	6.04001616912328e-05	0	0	0	0	0	0.000202915167810844	0	0.000151707959342267	0	3.16001014363256e-05	0	1.77000188505201e-05	1.78999920703035e-05	0	0	0	7.06999372184558e-05	2.12999923746027e-05	3.70000148000059e-05	0	0.000227927171857088	6.50000636350623e-05	0	0	1.65999840640153e-05	0	0	2.7600021666017e-05	0	0	0	1.94999984010001e-05	0	0	0	0	0	0	0	0	0	0	0
g__Vogesella	0	0	0	0	0	0	0	0	0	0	0	0	0	0	0	0	0	0	0	0	0	0	0	0	0	0	0	0	0	0	0	0	0	0	0	0	0	0	0	0	0	0	0	0	0	0	0	0	0
g__	0	0	0	0	0	0	0	0	0	0	0	0	0	0	0	0	0	0	0	0	0	0	0	0	0	0	0	0	0	0	0	0	0	0	0	0	0	0	0	0	0	0	0	0	0	0	0	0	0
Other	0	0	0	0	0	0	0	0	0	0	0	0	0	0	0	1.05000337051082e-05	0	0	0	0	0	0	0	0	0	0	0	0	0	0	0	0	0	0	0	0	0	0	0	0	0	0	0	0	0	0	0	0	0
g__	0	1.63000298127545e-05	0	0	0	0	0	0	0	0	0	0	0	0	0	0	0	0	0	0	0	0	0	0	0	0	0	0	0	0	0	0	0	0	0	0	0	0	0	0	0	0	0	0	0	0	0	0	1.8700008676804e-05
g__Azospira	0	0	0	0	0	0	0	0	0	0	0	0	0	0	0	0	0	0	0	0	0	0	0	0	0	0	0	0	0	0	0	0	0	0	0	0	0	0	0	0	0	0	0	0	0	0	0	0	1.8700008676804e-05
g__Candidatus Accumulibacter	0	0	0	0	0	2.0100053807844e-05	0	0	0	0	0	1.69000139763116e-05	0	0	0	0	0	0	0	0	0	0	0	0	0	0	0	0	0	0	0	0	0	0	0	0	0	0	0	0	0	0	0	0	0	0	0	0	0
g__Dechloromonas	0	9.79001790594275e-05	0.000105948086877431	0	0	2.0100053807844e-05	0	0	0	0	2.12000146916102e-05	0	0	6.06999837324044e-05	0	0	6.06999504081405e-05	0	0	0	0	1.72000289476487e-05	0	0	1.8500007400003e-05	0.00012042579250636	4.14000312156235e-05	0	4.39000589138791e-05	1.48000089540054e-05	0	7.27000806970896e-05	0	8.2800064998051e-05	0	6.41999910120013e-05	9.41998120713749e-05	0	0.000127229062342241	0	0	2.08000266240341e-05	0	0.000136874141527862	0	2.95000284380274e-05	0	0	0
g__Dok59	0	1.63000298127545e-05	0	0	0	0	0	0	0	0	0	0	0	0	0	0	0	0	0	0	0	0	0	0	0	0	0	0	0	0	0	0	0	0	0	0	0	0	0	0	0	0	0	0	0	0	0	0	0
g__Methyloversatilis	2.18999680260467e-05	8.1600149246673e-05	0.000121084099288961	0	0	0	0	3.95999794080107e-05	1.60999926101034e-05	3.85999734432183e-05	6.37000441441306e-05	0	0	7.58999796588055e-05	0	0	9.10999255713608e-05	0	0	3.64000029484002e-05	1.73000106914066e-05	5.17000870112464e-05	1.7699984282414e-05	0	7.41000296400119e-05	0.000240850585014442	8.29000625066471e-05	0	0	7.40000447700271e-05	0	0.000218188242188949	0	4.14000324990255e-05	0	4.27999940080008e-05	0.00018833362427442	1.94999984010001e-05	0.000106024051951785	1.68999875616092e-05	0	2.08000266240341e-05	0	0.000171092176909311	3.58000178642089e-05	2.95000284380274e-05	0	0	0
g__Propionivibrio	0	0	0	0	0	0	0	0	0	0	0	0	0	0	0	0	0	0	0	0	0	0	0	0	0	0	0	0	0	0	0	0	0	0	0	0	0	0	0	0	0	0	0	0	0	0	0	0	0
g__Rhodocyclus	0	0	0	0	0	0	0	0	0	0	0	0	0	0	0	0	0	0	0	0	0	0	0	0	0	0	0	0	2.19000293898394e-05	0	0	0	0	1.38000108330085e-05	0	0	0	0	0	0	0	0	0	0	0	0	0	0	1.8700008676804e-05
g__Thauera	0	0	0	0	0	0	0	0	0	0	0	0	0	0	0	0	0	0	0	0	0	0	0	0	0	0	0	0	0	0	0	0	0	0	0	0	0	0	0	0	0	0	0	0	0	0	0	0	0
g__Zoogloea	0	0	0	0	0	0	0	0	0	0	0	0	0	0	0	0	0	0	0	0	0	0	0	0	0	0	0	0	0	0	0	0	0	0	0	0	0	0	0	0	0	0	0	0	0	0	0	0	0
g__	0	0	0	0	0	0	0	0	0	0	0	0	0	0	0	0	0	0	0	0	0	0	0	0	0	0	0	0	0	0	0	0	0	0	0	0	0	0	0	0	0	0	0	0	0	0	0	0	0
g__	2.18999680260467e-05	1.63000298127545e-05	0	0	0	0	3.13999790876139e-05	0	0	0	0	0	1.66000303116554e-05	0	2.92999870494057e-05	1.05000337051082e-05	0	0	0	0	0	0	0	0	0	0	0	0	0	0	0	0	0	0	0	0	0	0	0	0	0	0	0	0	0	0	0	0	0
g__	0	0	0	0	0	0	0	0	0	0	0	0	0	0	0	0	0	0	0	0	0	0	0	0	0	0	0	0	0	0	0	0	0	0	0	0	0	0	0	0	0	0	0	0	0	0	0	0	0
g__	0	0	0	0	0	0	0	0	0	0	0	0	0	0	0	0	0	0	0	0	0	0	0	0	0	0	0	0	0	0	0	0	0	0	0	0	0	0	0	0	0	0	0	0	0	0	0	0	0
g__	0	1.63000298127545e-05	0	0	0	0	0	0	0	0	0	0	0	0	0	0	0	0	0	0	0	0	0	0	0	0	0	0	0	0	0	0	0	0	0	0	0	0	0	0	0	0	0	0	0	0	0	0	0
g__Bdellovibrio	0	0	0	0	0	0	0	0	0	0	0	0	0	0	0	1.05000337051082e-05	0	0	0	0	0	0	0	0	0	0	0	0	0	0	0	0	0	0	0	0	0	0	0	0	0	0	0	0	0	0	0	0	0
g__Desulfococcus	0	0	0	0	0	0	1.5699989543807e-05	0	0	0	0	0	0	0	0	0	0	0	0	0	0	0	0	0	0	0	0	0	0	0	0	0	0	0	0	0	0	0	0	0	0	0	0	0	0	0	0	0	0
g__	0	0	0	0	0	0	0	0	0	0	0	0	0	0	0	0	0	0	0	0	0	0	0	0	0	0	0	0	0	0	0	0	0	0	0	0	0	0	0	0	0	0	0	0	0	0	0	0	0
g__Desulfobulbus	0	0	0	0	0	0	0	0	0	0	0	0	0	0	0	0	0	0	0	0	0	0	0	0	0	0	0	0	0	0	0	0	0	0	0	0	0	0	0	0	0	0	0	0	0	0	0	0	0
g__	0	0	0	0	0	2.0100053807844e-05	0.00189908073521223	0	0	0	0	0	0	0	0	0	0	0	0	0	0	0	0	0	0	0	0	0	0	0	1.65999840640153e-05	0	0	0	0	0	0	0	0	0	0	0	0	0.000889680919930071	5.37000267963134e-05	0	0	0	0
g__Bilophila	0.00168519453961597	0.00022850441793458	0.00122597300529786	0.0014086286874108	0.000495462182825546	8.06002157667776e-05	0.0027779941498559	0.000732324619191198	0	0.00632361864935037	0.00263348082500221	0.00120058299288213	0.00129868237139401	3.02999918796022e-05	0.000292885870544445	0.0018985000941853	0.00306710949417154	5.31000565515602e-05	0.00200289611271702	0.00140158011352799	0.00399993347195889	0.000293083493259519	0.000724867356317788	6.37999771596082e-05	0.00181437872575149	0	6.22000468988354e-05	0.0012510772248046	2.19000293898394e-05	7.40000447700271e-05	0.003083551039791	0.00286554118075071	0.00209819561393201	0.00269244211356706	0.00332215211630754	0.0052211492690391	0.00380703040497434	0	8.48000415520204e-05	0.00369863427780517	0.00544095574564927	0.00548237201743618	0.00382466704383324	0.00157405062756835	0.000214888107229166	5.89000567796547e-05	7.54000974169259e-05	0.000807619703603569	0.000879195407946669
g__Desulfovibrio	2.18999680260467e-05	0.000277469507491729	1.51000123820102e-05	0	0	0.000100748269703118	0.00627795281888342	3.95999794080107e-05	0	5.77999602336274e-05	0	1.69000139763116e-05	0.000133198243219992	0	0	4.22001354624348e-05	1.51999875816101e-05	0	0.00295069569284181	1.82000014742001e-05	0	3.45000580635977e-05	0	0.000106414961903444	0	4.51999221205342e-05	6.22000468988354e-05	1.62000158598155e-05	0	1.48000089540054e-05	0.00532161289125163	8.73000969031076e-05	7.23999866784024e-05	1.38000108330085e-05	1.59999957440011e-05	0	2.68999463346071e-05	1.94999984010001e-05	0.000996628488347959	0	5.82000614592649e-05	8.34001067521366e-05	4.7599988100003e-05	1.71000176814183e-05	1.79000089321045e-05	0.0014142823633682	0	0.000237534912824687	5.61000260304121e-05
g__	0	0	0	0	0	0	0	0	0	0	0	0	0	0	0	0	0	0	0	0	0	0	0	0	0	0	0	0	0	0	0	0	0	0	0	0	0	0	0	0	0	0	0	0	0	0	0	0	0
g__Geobacter	0	3.26000596255091e-05	0	0	0	0	0	0	0	0	0	0	0	0	0	8.44002709248697e-05	0	0	0	0	0	0	0	0	0	0	0	0	0	0	0	0	0	0	0	0	0	0	0	0	0	0	0	0	0	0	0	0	0.00020576909547686
g__	0	0	0	0	0	0	0	0	0	0	0	0	0	0	0	0	0	0	0	0	0	0	0	0	0	0	0	0	0	0	0	0	0	0	0	0	0	0	0	0	0	0	0	0	0	0	0	0	0
g__	0	0	0	0	0	0	0	0	0	0	0	0	0	0	0	0	0	0	0	0	0	0	0	0	0	0	0	0	0	0	0	0	0	0	0	0	0	0	0	0	0	0	0	0	0	0	0	0	0
g__	4.37999360520934e-05	1.63000298127545e-05	0	0	0	0	1.5699989543807e-05	0	0	0	0	0	0	0	0	0	0	0	0	0	0	0	0	0	0	0	0	0	0	0	0	0	0	0	0	0	0	0	0	0	0	0	0	0	0	0	0	0	0
Other	0	0	0	0	0	0	0	0	0	0	0	0	0	0	0	0	0	0	0	0	0	0	0	0	0	0	0	0	0	0	0	0	0	0	0	0	0	0	0	0	0	0	0	0	0	0	2.51000324292419e-05	0	0
g__	0	0	0	0	0	2.0100053807844e-05	0	0	0	0	0	0	0	0	0	0	0	0	0	0	0	0	0	0	1.8500007400003e-05	0	0	0	0	0	0	0	0	0	0	0	0	0	0	0	0	0	0	0	0	0	2.51000324292419e-05	0	0
g__Haliangium	0	0	0	0	0	0	0	0	0	0	0	0	0	0	0	0	0	0	0	0	0	0	0	0	0	0	0	0	0	0	0	0	0	0	0	0	0	0	0	0	0	0	0	0	0	0	0	0	0
g__Anaeromyxobacter	0	0	0	0	0	0	0	0	0	0	0	0	0	0	0	0	0	0	0	0	0	0	0	0	0	0	0	0	0	0	0	0	0	0	0	0	0	0	0	0	0	0	0	0	0	0	0	0	0
g__Myxococcus	0	0	0	0	0	0	0	0	0	0	0	0	0	0	0	0	0	0	0	0	0	1.72000289476487e-05	0	0	0	0	0	0	0	0	0	0	0	0	0	0	0	0	0	0	0	0	0	0	0	0	0	0	0
g__Plesiocystis	0	0	0	0	0	0	0	0	0	0	0	0	0	0	0	0	0	0	0	0	0	0	0	0	0	0	0	0	0	0	0	0	0	0	0	0	0	0	0	0	0	0	0	0	0	0	0	0	0
g__	0	0	0	0	0	2.0100053807844e-05	0	0	0	0	0	0	0	0	0	0	0	0	0	0	0	0	0	0	0	0	0	0	0	0	0	0	0	0	0	0	0	0	0	0	0	0	0	0	0	0	0	0	0
g__	2.18999680260467e-05	0	0	0	0	0	0	0	0	0	0	0	0	0	0	0	0	0	0	0	0	0	0	0	0	0	0	0	0	0	0	0	0	0	0	0	0	0	0	0	0	0	0	0	0	0	2.51000324292419e-05	0	0
g__Chondromyces	0	0	0	0	0	0	0	0	0	0	0	0	0	0	0	0	0	1.77000188505201e-05	0	0	0	0	0	0	0	0	0	0	0	0	0	0	0	0	0	0	0	0	0	0	0	0	0	0	0	0	0	0	0
g__	0	0	0	0	0	0	0	0	0	0	0	0	0	0	0	0	0	0	0	0	0	0	1.7699984282414e-05	0	0	0	0	0	0	0	0	0	0	0	0	0	0	0	0	0	0	0	0	0	0	0	2.51000324292419e-05	0	0
g__	0	0	0	0	0	0	0	0	0	0	0	0	0	0	0	0	0	0	0	0	0	0	0	0	0	0	0	0	0	0	0	0	0	0	0	0	0	0	0	0	0	0	0	0	0	0	0	0	0
g__	0	1.63000298127545e-05	0	0	0	0	0	0	0	0	0	0	0	0	0	0	0	0	0	0	0	0	0	0	0	0	0	0	0	0	0	0	0	0	0	0	0	0	0	0	0	0	0	0	0	0	0	0	0
g__	0	0	0	0	0	0	0	0	0	0	0	0	0	0	0	1.05000337051082e-05	0	0	0	0	0	0	0	0	0	0	0	0	0	0	0	0	0	0	0	0	0	0	0	0	0	0	0	0	0	0	0	0	0
g__	0	0	0	0	0	0	0	0	0	0	0	0	0	0	0	0	0	0	0	0	0	0	0	0	0	0	0	0	0	0	0	0	0	0	0	0	0	0	0	0	0	0	0	0	0	0	0	0	0
g__Syntrophus	0	0	0	0	0	0	0	0	0	0	0	0	0	0	0	0	0	0	0	0	0	0	0	0	0	0	0	0	0	0	0	0	0	0	0	0	0	0	0	0	0	0	0	0	0	0	0	0	0
g__	0	1.63000298127545e-05	0	0	0	4.03001078833888e-05	0	0	0	0	0	0	0	1.51999959264011e-05	0	0	1.51999875816101e-05	0	0	0	0	0	3.53999685648279e-05	2.12999923746027e-05	0	0	0	0	0	0	0	0	0	0	0	0	0	0	0	0	0	0	0	0	0	0	2.51000324292419e-05	0	0
g__	0	0	0	0	0	0	0	0	0	0	0	0	0	0	0	0	0	0	0	0	0	0	0	0	0	0	0	0	0	0	0	0	0	0	0	0	0	0	0	0	0	0	0	0	0	0	0	0	0
g__Candidatus Entotheonella	0	0	0	0	0	0	0	0	0	0	0	0	0	0	0	0	0	0	0	0	0	0	0	0	0	0	0	0	0	0	0	0	0	0	0	0	0	0	0	0	0	0	0	0	0	0	0	0	0
g__Arcobacter	0	0	0	0	0	0	0	0	0	0	0	0	0	0	0	0	0	0	0	0	0	0	0	0	0	0	0	0	0	0	0	0	0	0	0	0	0	0	0	0	0	0	0	0	0	0	0	0	0
g__Campylobacter	0	0	0	0	1.98000073062027e-05	0	0	0	6.43999704404136e-05	0	2.12000146916102e-05	0	3.3300060805911e-05	0	5.85999740988115e-05	1.05000337051082e-05	4.55999627448304e-05	0.000159405169766506	0	0	0	0.000155162261138085	0	2.12999923746027e-05	0	9.02998444133681e-05	6.22000468988354e-05	0.000129982127252503	0	1.48000089540054e-05	0	0	0	9.67000759095596e-05	0	0	0.000255595490086997	0	4.24000207760102e-05	0	0	0	0	0	0.00333076866205356	0	0	4.74999825675064e-05	5.61000260304121e-05
g__Sulfurospirillum	0	0	0	0	0	0	0	0	0	0	0	0	0	0	0	0	0	0	0	0	0	0	0	0	0	0	0	0	0	0	0	0	0	0	0	0	0	0	0	0	0	0	0	0	0	0	0	0	0
Other	0	0	0	0	0	4.03001078833888e-05	1.5699989543807e-05	0	0	0	0	0	0	0	0	0	0	0	0	0	0	0	0	0	0	0	0	0	0	0	0	0	0	0	0	0	0	0	0	0	0	0	0	0	0	0	0	0	0
g__	0	0	0	0	0	0	0	0	0	0	0	0	0	0	0	0	0	0	0	0	0	0	0	0	0	0	0	0	0	0	0	0	0	0	0	0	0	0	0	0	0	0	0	0	0	0	0	0	0
g__Helicobacter	0	0	0	0	0	2.0100053807844e-05	0	0	0	0	0	1.69000139763116e-05	0	0	0	0	0	0	0	0	0	0	0	0	0	0	0	0	0	0	0	0	0	0	0	0	0	0	0	0	0	0	0	0	0	0	0	0	0
g__Sulfuricurvum	0	0	0	0	0	0	0	0	0	0	0	0	0	0	0	0	0	0	0	0	0	0	0	0	0	0	0	0	0	0	0	0	0	0	0	0	0	0	0	0	0	0	0	0	0	0	0	0	0
g__	0	0	0	0	0	0	0	0	0	0	0	0	0	0	0	0	0	0	0	0	0	0	0	0	0	0	0	0	0	0	0	0	0	0	0	0	0	0	0	0	0	0	0	0	0	0	0	0	0
g__	0	0	0	0	0	2.0100053807844e-05	0	0	0	0	0	0	0	0	0	0	0	0	0	0	0	0	0	0	0	0	2.07000156078118e-05	0	0	0	0.000165781840849433	0	0	0	0	0	0	0	0	0	0	4.17000533760683e-05	0	0	0	0	0	0	0
g__	0	0	0	0	0	0	1.5699989543807e-05	0	0	0	0	0	0	0	0	0	0	0	0	0	0	0	0	0	0	0	0	0	0	1.48000089540054e-05	0	0	0	0	0	0	0	0	0	0	0	0	0	0	0	0	0	0	0
g__Succinivibrio	0	0	0	0	0	8.06002157667776e-05	0	0	0	0	0	0	0	0	0	0	0	0	0	0	0	0	0	0	0	1.50999739827448e-05	0	0	0	0	0	0	0	0	0	0	0	0	0	0	0	0	0	0	0	0	0	0	0
g__	0	0	0	0	0	0	0	0	0	0	0	1.69000139763116e-05	0	0	0	0	0	0	0	0	0	0	0	0	0	0	0	0	0	0	0	0	0	0	0	0	0	0	0	0	0	0	0	0	0	0	0	0	0
g__Cellvibrio	0	0	0	0	0	0	0	0	0	0	0	0	0	0	0	0	0	0	0	0	0	0	0	0	0	0	0	0	0	0	1.65999840640153e-05	0	0	0	0	0	0	0	0	0	0	0	0	0	0	0	0	0	0
g__Glaciecola	0	0	0	0	0	0	0	0	0	0	0	0	0	0	0	0	0	0	0	0	0	0	0	0	0	1.50999739827448e-05	0	0	0	0	0	0	0	0	0	0	0	0	0	0	0	0	0	0	0	0	0	0	0
g__HTCC	0	0	0	0	0	0	0	0	0	0	0	0	0	0	0	0	0	0	0	0	0	0	0	0	0	0	0	0	0	0	0	0	0	0	0	0	0	0	0	0	0	0	0	0	0	0	0	0	0
g__Idiomarina	0	0	0	0	0	0	0	0	0	0	0	0	0	0	0	0	0	0	0	0	0	0	0	0	0	0	0	0	0	0	0	0	0	0	0	0	0	0	0	0	0	0	0	0	0	0	0	0	0
g__Pseudidiomarina	0	0	0	0	0	0	0	0	0	0	0	0	0	0	0	0	0	0	0	0	0	0	0	0	0	1.50999739827448e-05	0	0	0	0	0	0	0	0	0	0	0	0	0	0	0	0	0	0	0	0	0	0	0
g__Shewanella	0	0	0	0	0	0	0	0	0	0	0	0	0	0	0	0	0	0	0	0	0	0	0	0	0	0	0	0	0	0	0	0	0	0	0	0	0	0	0	0	0	0	0	0	0	0	0	0	0
g__Rheinheimera	0	0	0	0	0	0	0	0	0	0	0	0	0	0	0	0	0	0	0	0	0	0	0	0	0	0	0	0	0	0	0	0	0	0	0	0	0	0	0	0	0	0	0	0	0	0	0	0	0
g__Cardiobacterium	0	0	0	0	0	0	0	0	0	0	0	0	0	0	0	1.05000337051082e-05	0	0	0	0	0	0	0	0	0	0	0	0	0	0	0	0	0	0	0	0	0	0	0	0	0	0	0	0	0	0	0	0	0
g__	0	0	0	0	0	0	0	0	0	0	0	0	0	0	0	0	0	0	0	0	0	0	0	0	0	0	0	0	0	0	0	0	0	0	0	0	0	0	0	0	0	0	0	0	0	0	0	0	0
Other	0.0649128002273117	0.000310113567197714	0.000741638608143659	0.00498276243158807	0.000336914124321312	0.000241794647284271	0.0035313486481218	0.00655133859330393	0.000772461645440105	0.000809731442904767	0.00135921594193665	0.000202915167810844	0.00747574665071338	0.0438740092417655	0.0562926261186593	0.000200397643276435	0.00194351541214791	0.00646476088497034	0.00184194918401651	0.00566092745853512	0.00103894364206717	0.129025801150423	0.00235139991195688	0.0253054009406665	0.0452854121141648	0.0235582384091552	0.0108161951554111	0.000113734111345695	0.0487612844376437	0.0263465939396893	0.00608421215915633	0.0098621159469487	0.00107080280297228	0.0734001266190994	0.000175690953266206	0.003145528559626	0.00446619808993481	0.00294255175871076	0.0308954961387931	0.000151998888128818	0.000320056337979493	0.00865089107314057	0.00511013672246582	0.00355872267971925	0.00352774876034663	0.00064821262487697	0.000527943682103237	0.000926387660015729	0.00729545038508898
g__	0.0149916611121748	0.000244826447787573	0.00192220557620857	0.00952401464771915	0.000673828248642624	2.0100053807844e-05	0.000251117832755523	0.00393871995186563	0.000595438726693624	0.000366306747980957	0.00174149520685618	1.69000139763116e-05	0.0215448023408091	0.0116815308693497	0.0602172943839559	0.000305868981839432	0.000804736342530408	0.0194828407492254	0.000214595904934014	0.0146528821868835	0.000744576460148252	0.0665127659409851	0.0004773515761118	0.0482696797194547	0.105326537130615	0.00109888310662441	0.0237666199200314	8.12000794948778e-05	0.012837692228183	0.0625713098556425	0.0162964033554528	0.00503287958649634	0.000853748842910213	0.0337038584575289	0.000335409910780964	0.0042154364098389	0.00334964931744961	0.00138358388654612	0.0207807731825789	0.000135109900559113	0.000611016645233577	0.0039398030429479	0.00207896848025788	0.00946141178309979	0.0125172422461039	0.00157633551958744	0.000175981227367746	0.00261288804107009	0.0185940446276367
g__Citrobacter	0	0	0	0	0	0	0	0	0	0	4.25000294525204e-05	0	0	0.000121366967473653	0	0	0	0	0	0	1.73000106914066e-05	0	0	0	3.70000148000059e-05	0	4.14000312156235e-05	0	0.000351116471198304	0.000444293268797428	0	0	1.44999973320005e-05	0	0	0	1.34999730675537e-05	0	0	0	1.45000153120162e-05	6.25000800001024e-05	1.5899996025001e-05	0	0.00320541659950288	0	0	0	0
g__Enterobacter	2.18999680260467e-05	0	3.03000248460204e-05	0.000840972410394536	0	0	0	0	1.60999926101034e-05	1.92999867216091e-05	0	0	3.3300060805911e-05	1.51999959264011e-05	0	0	0	1.77000188505201e-05	0	0	0	0	1.7699984282414e-05	0	0	0	0	3.25000318175312e-05	0.000811956089645072	0.000148098089599344	1.65999840640153e-05	0	0	0	1.59999957440011e-05	0	0	0	0	0	2.91000307296325e-05	0.00245977114850707	0.000222179944455014	0	5.37000267963134e-05	0	0	0	0
g__Erwinia	0	0	0	0	0	0	0	0	0	0	0	0	0	0	0	0	0	0	0	0	0	0	0	0	0	0	0	0	0	0	0	0	0	0	0	0	0	0	0	0	0	0	0	0	0	0	0	0	0
g__Escherichia	0	0	0	0	0	0	0	0	0	0	2.12000146916102e-05	0	0	0	0	0	0	0	0	0	0	0	0	0	0	0	0	0	0	0	0	0	1.44999973320005e-05	0	0	0	0	0	0	0	0	0	0	0	0	0	0	0	0
g__Gluconacetobacter	0	0	0	0	0	0	0	0	0	0	0	0	0	0	0	0	0	0	0	0	0	0	0	0	0	0	2.07000156078118e-05	0	0	0	0	0	0	0	0	0	0	0	0	0	0	2.08000266240341e-05	1.5899996025001e-05	0	0	0	0	0	0
g__Klebsiella	0.000240741648517193	0.00104459291056043	0	0.00700109641653505	9.91000365679135e-05	0.000241794647284271	6.27999581752278e-05	0.0167247163031475	3.21999852202068e-05	0.000212072854093876	0.000254853176613251	3.38000279526231e-05	0.000233096425634073	0.00300382219497565	0	4.22001354624348e-05	6.06999504081405e-05	0.000212540226355341	7.1499968325514e-05	0.000291237023590199	0	0.0014998995243309	7.06999372184558e-05	6.37999771596082e-05	0.000351767140706856	0.000105371818444357	0.000103603078116721	0.00386696678576048	0.0225592262744817	0.00479836790301258	0.000132625872679162	4.36000483960537e-05	0.00036175793343654	0.000165689130065967	0.000463184876792823	0.0128602891995595	0.0369806622235789	7.78999936122005e-05	0.00400772096378327	0.000489773639526601	2.91000307296325e-05	0.00958893927384227	0.00999809350047662	3.42000353628366e-05	5.37000267963134e-05	0.0119919385602288	0.000251402324811804	0.000261288904106972	1.8700008676804e-05
g__Morganella	0	1.63000298127545e-05	0	0	0	0	0	0	0	0	0	0	0	0	0	0	1.51999875816101e-05	0.000230252245218641	0	0	0	0	0	0	0	0	0	0	0	1.48000089540054e-05	0	0	0	0.000138074108388175	0	0	0	0	0	0	0	0	0	1.71000176814183e-05	0	0	0	0	0
g__Plesiomonas	0	0	0	0	0	0	0	0	0	0	0	0	0	0	0	0	0	0	0	0	0	0	0	0	0	0	0	0	0	0	0	0	0	0	0	0	0	0	0	0	0	0	0	0	0	0	0	0	0
g__Proteus	0	0	1.51000123820102e-05	0	0	0	0	0	0	0	0	0	0	0	0	0	0	0	0	0	0	0	0	0.000170262939045868	0	3.00999481377894e-05	0	0	0	1.48000089540054e-05	0	0	0	0	0	0	0	1.94999984010001e-05	0	0	0	0	0	3.42000353628366e-05	0	0	0	0	0
g__Providencia	0	0	0	0	0	0	0	1.97999897040054e-05	0.00083683361589337	0	0	0	0	0	0	0	0	0	0	0	0	0	0	0	0	1.50999739827448e-05	0	0	0	1.48000089540054e-05	8.28999204160764e-05	0	0	0	0	0	0	0	0	0	0	0	0	0	0	0	0	0	0
g__Serratia	0	1.63000298127545e-05	0.000196761161344152	2.1000010248005e-05	0	0	0	0	0	0	0	0	6.66001216118221e-05	0	0	0	1.51999875816101e-05	0	3.5799984140607e-05	0	0	0	0	0	1.8500007400003e-05	0	2.07000156078118e-05	0	2.19000293898394e-05	0	0	0	0	0	0	0	0	0	0	0	0	6.25000800001024e-05	9.51999762000059e-05	0	0.000304425151908151	0	0	0	0
g__Trabulsiella	0	0	0	0	0	0	0	0	3.21999852202068e-05	0	0	0	0	0	0	0	0	0	0	0	0	0	0	0	0	3.00999481377894e-05	0	0	0	0	0	0	0	0	0	0	0	0	0	0	1.45000153120162e-05	0	0	0	0	0	0	0	0
g__	0	0	0	0	0	4.03001078833888e-05	0	0	0	0	0	0	0	0	0	0	0	0	0	0	0	0	0	0	0	0	0	0	0	0	0	0	0	0	0	0	0	0	0	0	0	0	0	0	0	0	0	0	0
g__	0	0	0	0	0	0	0	0	0	0	0	0	0	0	0	0	0	0	0	0	0	0	0	0	0	0	0	0	0	0	0	0	0	0	0	0	0	0	0	0	0	0	0	0	0	0	0	0	0
g__	0	0	0	0	0	0	0	0	0	0	0	0	0	0	0	0	0	0	0	0	0	0	0	0	0	0	0	0	0	0	0	0	0	0	0	0	0	0	0	0	0	0	0	0	0	0	0	0	0
g__Aquicella	0	0	0	0	0	0	0	0	0	0	0	0	0	0	0	0	0	0	0	0	0	0	0	0	0	0	0	0	0	0	0	0	0	0	0	0	0	0	0	0	0	0	0	0	0	0	0	0	0
g__Crenothrix	0	0	0	0	0	0	0	0	0	0	0	0	0	0	0	0	0	0	0	0	0	0	0	0	0	0	0	0	0	0	0	0	0	0	0	0	0	0	0	0	0	0	0	0	0	0	0	0	0
g__	0	0	0	0	0	0	0	0	0	0	0	0	0	0	0	0	0	0	0	0	0	0	0	0	0	0	0	0	0	0	0	0	0	0	0	0	0	0	0	0	0	0	0	0	0	0	0	0	0
g__Methylocaldum	0	0	0	0	0	2.0100053807844e-05	0	0	0	0	0	0	0	0	0	0	0	0	0	0	0	0	0	0	0	0	0	0	0	0	0	0	0	0	0	0	0	0	0	0	0	0	0	0	0	0	0	0	0
g__	0	0	0	0	0	0	0	0	0	0	0	0	0	0	0	0	0	0	0	0	0	0	0	0	0	0	0	0	0	0	0	0	0	0	0	0	0	0	0	0	0	0	0	0	0	0	0	0	0
g__Actinobacillus	0	0	0	0	0	0	0	0	0	0	0	3.38000279526231e-05	3.3300060805911e-05	0	5.85999740988115e-05	0	1.51999875816101e-05	7.08000754020803e-05	1.78999920703035e-05	0	0	1.72000289476487e-05	1.7699984282414e-05	0	0	1.50999739827448e-05	0.000787385593688738	0.000503680493103203	0	0	1.65999840640153e-05	0	0	1.38000108330085e-05	1.59999957440011e-05	0	0.000336310329060893	0	2.12000103880051e-05	1.68999875616092e-05	0	0	1.5899996025001e-05	0	1.79000089321045e-05	0	0	2.37999912654032e-05	0
g__Aggregatibacter	0	0	0	0	0	0	1.5699989543807e-05	0	0	1.92999867216091e-05	0	0	1.66000303116554e-05	0	2.92999870494057e-05	5.2700169167543e-05	0.000212571826328818	1.77000188505201e-05	0	0	0	0	5.29999529360418e-05	0	0	0	0	0.000162477159065139	0.000351116471198304	0	0	0	0	1.38000108330085e-05	0	0	0	0	0	0	0	0	0	1.71000176814183e-05	0	0	0	0	0
g__Haemophilus	0.00115993830649007	0.00011425220896729	4.54000372280305e-05	0.000147170071818995	0.000872012321772547	0.000564187510329965	0.000172643885019173	5.93999691120161e-05	0.000691996682373523	0.0006940555224898	0.00044599230907267	0.00167405238444132	0.000882437611331078	0.00016687895527644	0.00172802523621285	0.000569549828254949	0.00873063386707213	0.00313496633873915	0.00284339674037524	0.000218428017692669	5.19000320742198e-05	0.00237915000410946	0.0225062560144447	0.00806622911228998	0.000925703370281348	0.00127952079538567	0.0412134330749285	0.024664102146156	0.000526674706797456	0.0033025799980609	0.000513925506631514	0	0.000766926858885458	0.000372799292647445	0.00134163864312412	0.000770333892153255	0.00273083855197709	0.000876918928092648	0.0100511089250434	0.000151998888128818	0.000305508322616789	0.000917203174020063	0.000111089972227507	0.000342185353819656	0.000716294357430884	0.00288749378354401	0.000201121259848668	0.00175776035490195	0.00202027893740943
Other	0	0	0	0	0	0	0	0	0	0	0	0	0	0	0	0	0	0	0	0	0	0	0	0	0	0	0	0	2.19000293898394e-05	0	0	0	0	0	0	0	0	0	0	0	0	0	0	0	0	1.47000141708137e-05	0	0	0
g__	0	0	0	0	0	0	0	0	0	0	0	0	0	0	0	0	0	0	0	0	0	0	0	0	0	0	0	0	0	0	0	0	0	0	0	0	0	0	0	0	0	0	0	0	0	0	0	0	0
g__Acinetobacter	0	0.000375400686607856	7.57000620740509e-05	8.410004104082e-05	0	2.0100053807844e-05	0	0	1.60999926101034e-05	0	4.25000294525204e-05	0	1.66000303116554e-05	0	0	0	1.51999875816101e-05	0	0	0	0	1.72000289476487e-05	0	0	0.000370281148112459	0.00027095753314017	0.000290089218727271	1.62000158598155e-05	0	8.89000537845325e-05	0.000729442299735392	7.27000806970896e-05	4.33999920144015e-05	0	3.18999915146023e-05	4.27999940080008e-05	2.68999463346071e-05	0	0.000212049103904061	1.68999875616092e-05	0.000189124199715155	0.000145918186775279	0.000126959968260008	0.000119765123837138	1.79000089321045e-05	2.95000284380274e-05	0	0	1.8700008676804e-05
g__Enhydrobacter	0	0.000212183388083417	0	0	0	0	0	0	0	0	0	0	0	0	0	0	0	0	0	0	0	0	0	0	0	0.000105371818444357	2.07000156078118e-05	0	0	0	1.65999840640153e-05	4.36000483960537e-05	0	0	0	0	0	0	0	0	2.91000307296325e-05	4.17000533760683e-05	1.5899996025001e-05	0	0	0	0	0	0
g__Moraxella	0	0	0	0	0	0	0	0	0	0	0	0	0	0	0	0	0	0	0	0	0	0	0	0	0	0	0	0	0	0	0	0	0	0	0	0	0	0	0	0	0	0	0	0	0	0	0	0	0
g__Psychrobacter	0	0	0	0	0	0	0	0	0	0	0	0	0	0	0	0	0	0	0	0	0	0	0	0	0	0	0	0	0	0	0	0	0	0	0	0	0	0	0	0	0	0	0	0	0	0	0	0	0
Other	0	0	0	0	0	0	0	0	0	0	0	0	0	0	0	0	0	0	0	1.82000014742001e-05	0	0	0	0	0	0	0	0	0	1.48000089540054e-05	1.65999840640153e-05	7.27000806970896e-05	0	0	0	0	1.34999730675537e-05	0	0	0	0	0	0	0	0	0	0	0	0
g__	0	0	0	0	0	0	0	0	0	0	0	0	1.66000303116554e-05	0	0	0	0	0	0	0	0	0	0	0	0	1.50999739827448e-05	0	0	0	0	0	0	0	0	0	0	0	0	0	0	0	0	0	0	0	0	0	0	0
g__Pseudomonas	2.18999680260467e-05	0.00156688886583974	0.00121083799288715	0.000126146061559278	0.00013872905119102	0.000241794647284271	7.84999477190348e-05	1.97999897040054e-05	0.000193114911360256	7.70999469552365e-05	0.000615894426814838	1.69000139763116e-05	0.000166497304024077	0.000864736768250546	5.85999740988115e-05	0.000147661473993332	0.000531429565822045	5.31000565515602e-05	5.35999762552105e-05	0.000254833020641475	0.000294367181918918	0.000362044609321077	0.000141437874403168	4.25999847492055e-05	0.000388795155518062	0.00453100919307116	0.003729722812211	0.00022746822269139	0.000373061500648534	0.00194008117374911	0.000165781840849433	0.00181823701824309	5.7899989346402e-05	0.000648947509423795	0.00011180297026041	0.00053495392510645	0.00211202778650457	0.000311793974432894	0.000699760342882568	0.00020266485083867	0.00161482870525911	0.00195947850813249	0.00139655865086034	0.0019333439990777	0.000358147178715442	0.000206249198824228	5.0300064987684e-05	2.37999912654032e-05	0.000187063086797272
g__	2.18999680260467e-05	0	0	0	0	2.0100053807844e-05	0	0	0	0	0	0	0	0	0	0	0	0	0	0	0	0	1.7699984282414e-05	0	0	0	0	0	0	0	0	0	0	0	0	0	0	0	0	0	0	0	0	0	0	0	2.51000324292419e-05	0	0
g__Methylophaga	0	0	0	0	0	2.0100053807844e-05	0	0	0	0	0	0	0	0	0	0	0	0	0	0	0	0	0	0	0	9.02998444133681e-05	0	0	0	0	0	0	0	0	0	0	0	0	0	0	0	0	0	0	0	0	0	0	0
Other	0	0	0	0	0	0	0	0	0	0	0	0	0	0	0	0	0	0	0	0	0	0	0	0	0	0	0	0	0	0	0	0	0	0	0	0	0	0	0	0	0	0	0	0	0	0	0	0	0
g__	0	0	0	0	0	0	0	0	0	0	0	0	0	0	0	0	0	0	0	0	0	0	0	0	0	0	0	0	0	0	0	0	0	0	0	0	0	0	0	0	0	0	0	0	0	0	0	0	0
g__Pseudoalteromonas	0	0	0	0	0	0	0	0	0	0	0	0	0	0	0	0	0	0	0	0	0	0	0	0	0	0	0	0	0	0	0	0	0	0	0	0	0	0	0	0	0	0	0	0	0	0	0	0	0
Other	0	0	0	0	0	0	0	0	0	0	0	0	0	0	0	0	0	0	0	0	0	0	0	0	0	0	0	0	0	0	0	0	0	0	0	0	0	0	0	0	0	0	0	0	0	0	0	0	0
g__Photobacterium	0	0	0	0	0	0	0	0	0	0	0	0	0	0	0	0	0	0	0	0	0	0	5.29999529360418e-05	0	0	0	0	0	0	0	0	0	0	0	0	0	0	0	0	0	0	0	0	0	0	0	0	0	0
g__Vibrio	0	0	0	0	0	0	0	0	0	0	0	0	0	0	0	0	0	0	0	0	0	0	0	0	0	0	0	0	0	0	0	0	0	0	0	0	0	0	0	0	0	0	0	0	0	0	0	0	0
g__	2.18999680260467e-05	6.53001194339184e-05	0	0	0	6.04001616912328e-05	0	0	0	0	0	1.69000139763116e-05	0	0	0	0	0	5.31000565515602e-05	0	0	0	0	1.7699984282414e-05	0	0	0	0	0	0	0	0	0	0	0	0	0	2.68999463346071e-05	0	0	0	0	0	0	0	0	5.89000567796547e-05	0.000125701162405902	0	0
g__Nevskia	0	0	0	0	0	0	0	0	0	0	0	0	0	0	0	0	0	0	0	0	0	0	0	0	0	0	0	0	0	0	0	1.45000160950179e-05	0	0	0	0	0	0	0	0	0	0	0	0	0	0	0	0	0
g__Steroidobacter	0	0	0	0	0	0	0	0	0	0	0	0	0	0	0	0	0	1.77000188505201e-05	0	0	0	1.72000289476487e-05	1.7699984282414e-05	0	1.8500007400003e-05	0	0	0	0	0	0	0	0	0	0	0	0	0	0	0	0	0	0	0	0	0	0	0	0
Other	0	0	0	0	0	0	0	0	0	0	0	0	0	0	0	0	0	0	0	0	0	0	0	0	0	0	0	0	0	0	1.65999840640153e-05	0	0	1.38000108330085e-05	0	0	0	0	0	0	0	0	0	0	0	0	0	0	0
g__	4.37999360520934e-05	0	0	0	0	4.03001078833888e-05	1.5699989543807e-05	0	0	0	0	0	1.66000303116554e-05	0	0	2.11000677312174e-05	0	0	0	0	0	0	0	0	0	1.50999739827448e-05	0	0	0	0	0	0	0	0	0	0	1.34999730675537e-05	0	0	0	0	4.17000533760683e-05	1.5899996025001e-05	0	0	0	0	0	0
g__Aquimonas	0	0	0	0	0	0	0	0	0	0	0	0	0	0	0	0	0	0	0	0	0	0	0	0	0	0	0	0	0	0	0	0	0	0	0	0	0	0	0	0	0	0	0	0	0	0	0	0	0
g__Arenimonas	2.18999680260467e-05	0	0	0	0	0	0	0	0	0	0	0	0	0	0	0	0	0	0	0	0	0	0	0	0	0	0	0	0	0	0	0	0	0	0	0	0	0	0	0	0	0	0	0	0	0	0	0	0
g__Dokdonella	0	0	0	0	0	0	0	0	0	0	0	0	0	0	0	3.16001014363256e-05	0	0	0	0	0	0	0	0	0	0	0	0	0	0	0	0	0	0	0	0	0	0	0	0	0	0	0	0	0	0	0	0	0
g__Luteimonas	0	0	0	0	0	0	0	0	0	0	0	0	0	0	0	0	0	1.77000188505201e-05	0	0	0	0	0	0	0	0	0	0	0	0	0	0	0	0	0	0	0	0	0	0	0	0	0	0	0	0	0	0	0
g__Lysobacter	0	0	0	0	0	0	1.5699989543807e-05	0	0	0	0	0	0	0	0	0	0	0	0	0	0	0	0	0	0	0	0	0	0	0	0	0	0	0	0	0	0	0	0	0	0	0	0	0	0	0	2.51000324292419e-05	0	0
g__Pseudoxanthomonas	0	0	0	0	0	0	0	0	0	0	0	0	0	0	0	0	0	0	0	0	0	0	0	0	0	0	0	0	0	0	0	0	0	0	0	0	0	0	0	0	0	0	0	0	0	0	0	0	0
g__Rhodanobacter	2.18999680260467e-05	3.26000596255091e-05	0	0	0	0	0	0	0	0	0	0	0	0	0	0	0	0	0	0	0	0	0	0	0	0	0	0	0	0	0	0	0	0	0	0	0	0	0	0	0	0	0	0	0	0	0	0	0
g__Stenotrophomonas	0	0	0	0	0	0	0	0	0	0	0	0	0	0	0	0	0	0	0	0	0	0	0	0	0	0.00273968027953088	6.22000468988354e-05	0	0	0	3.31999681280306e-05	0	0	0	0	0	0	0	0	3.37999751232183e-05	4.36000460416486e-05	2.08000266240341e-05	1.5899996025001e-05	0	0	0	0	0	0
g__Thermomonas	0	0	0	0	0	0	0	0	0	0	0	0	0	0	0	0	0	0	0	0	0	0	0	0	0	0	0	0	0	0	0	0	0	0	0	0	0	0	0	0	0	0	0	0	0	0	0	0	0
g__	0	0	0	0	0	0	0	0	0	0	0	0	0	0	0	0	0	0	0	0	0	0	0	0	0	0	0	0	0	0	0	0	0	0	0	0	0	0	0	0	0	0	0	0	0	0	0	0	0
g__	0	0	0	0	0	0	0	0	0	0	0	0	0	0	0	0	0	0	0	0	0	0	0	0	0	1.50999739827448e-05	0	0	0	0	0	0	0	0	0	0	0	0	0	0	0	0	0	0	0	0	0	0	0
g__Treponema	0	0	0	0	0	4.03001078833888e-05	0	0	0	0	0	0	0	0	0	0	0	0	0	0	0	0	0	0	0	0	0	0	0	0	0	0	0	0	0	0	0	0	0	0	0	0	0	0	0	0	0	0	0
g__Leptospira	0	0	0	0	0	0	0	0	0	0	0	0	0	0	0	0	0	0	0	0	0	0	0	0	0	0	0	0	0	0	0	0	0	0	0	0	0	0	0	0	0	0	0	0	0	0	0	0	0
g__SJA-88	0	0	0	0	0	0	0	0	0	0	0	0	0	0	0	0	0	0	0	0	0	0	0	0	0	0	0	0	0	0	0	0	0	0	0	0	0	0	0	0	0	0	0	0	0	0	0	0	0
g__Pyramidobacter	0	0	0	0	0	0	0	0	0	0.00111820123067755	0	0	0.00158172788823512	0	0	0	0	3.54000377010402e-05	1.78999920703035e-05	0.000546070044231674	0	3.45000580635977e-05	0	0	0	0	0	0	0	0	0	0	0	1.38000108330085e-05	0	0	0	0	2.12000103880051e-05	0	0	0	0	8.55000884070914e-05	0	1.47000141708137e-05	2.51000324292419e-05	0	0
g__TG5	0	0	0	0	0	0	0	0	0	0	0	0	0	0	0	0	0	0	0	0	0	0	0	0	0	0	0	0	0	0	0	0	0	0	0	0	0	0	0	0	0	0	0	0	0	0	0	0	1.8700008676804e-05
g__Cloacibacillus	0	3.26000596255091e-05	0	0	0	0	0	3.95999794080107e-05	0	0	0	0	0	0	0	0	1.51999875816101e-05	0	0	0	0	0	0	0	0	0	0	0	0	0	0	0	7.23999866784024e-05	0	0	2.13999970040004e-05	0	0	2.12000103880051e-05	0	1.45000153120162e-05	0	0	0	0	0	0	0	0
g__Synergistes	0	0	0	0	0	0	0	0	0.000209207903973572	0	0	0	0	0	0	0	0	0	0	0	1.73000106914066e-05	0	0	0	0	0	0	0	0	0	0	0	0	0	0	0	0	0	0	0	0	0	0	1.71000176814183e-05	0	0	0	0	1.8700008676804e-05
g__vadinCA02	0	0	0	0	0	0	0	0	0	0	0	0	0	0	0	0	0	0	0	0	0	0	0	0	0	0	0	0	0	0	0	0	0	0	0	0	0	0	0	0	0	0	0	0	0	0	0	0	0
g__	0	0	0	0	0	0	0	0	0	0	0	0	0	0	0	0	0	0	0	0	0	0	0	0	0	0	0	0	0	0	0	0	0	0	0	0	0	0	0	0	0	0	0	0	0	0	0	0	0
g__	0	0	0	0	0	0	0	0	0	0	0	0	0	0	0	0	0	0	0	0	0	0	0	0	0	0	0	0	0	0	0	0	0	0	0	0	0	0	0	0	0	0	0	0	0	0	0	0	0
g__	4.37999360520934e-05	0.000473330865722153	0	0	0	0	3.13999790876139e-05	0	0	0	4.25000294525204e-05	5.07000419289347e-05	0.000116548212817037	4.54999878060033e-05	2.92999870494057e-05	0.000232038744844371	1.51999875816101e-05	1.77000188505201e-05	3.5799984140607e-05	0	5.19000320742198e-05	6.90001161271954e-05	5.29999529360418e-05	0	0.000222169088867636	1.50999739827448e-05	0	0	0.000175558235599152	0	0	0	0	2.7600021666017e-05	0	0	1.34999730675537e-05	0	0.000402892197417177	3.37999751232183e-05	2.91000307296325e-05	2.08000266240341e-05	1.5899996025001e-05	0	0	0	0	2.37999912654032e-05	0
g__	0	6.53001194339184e-05	0	0	0	0	0	0	3.21999852202068e-05	0	0	1.69000139763116e-05	4.99000911175664e-05	0	0	3.16001014363256e-05	0	0	0	0	0	0	1.7699984282414e-05	0	3.70000148000059e-05	0	0	0	0	4.44000268620163e-05	0	0	0	0	0	0	1.34999730675537e-05	0	0.000127229062342241	0	0	0	4.7599988100003e-05	0	0	0	0	0	0
g__	0	1.63000298127545e-05	0	0	0	0	4.70999686314209e-05	1.97999897040054e-05	0	0	0	0	0	0	0	0	0	0	0	0	0	0	1.7699984282414e-05	0	0	0	0	0	2.19000293898394e-05	0	0	0	0	0	0	0	1.34999730675537e-05	0	2.12000103880051e-05	0	0	0	0	0	0	0	0	0	0
g__	0	0	0	0	0	0	0	0	0	0	2.12000146916102e-05	0	0	0	0	0	0	0	0	0	0	0	0	0	1.8500007400003e-05	0	0	0	0	0	0	0	0	0	0	0	0	0	0	0	0	0	0	0	0	0	0	0	0
g__Candidatus Phytoplasma	0	0	0	0	0	0	0	0	0	0	0	0	0	0	0	0	0	0	0	0	0	0	0	0	0	0	0	0	0	0	0	0	0	0	0	0	0	0	0	0	0	0	0	0	0	0	0	0	0
g__	0	0	0	0	0	0	0	0	0	0	0	0	0	0	0	0	0	0	0	5.46000044226004e-05	3.46000213828132e-05	0	0	0	0	0	0	0.000162477159065139	0	0	0	0	0	0	0	0	0	0	0	0	0	0	4.7599988100003e-05	0	0	0	0	0	0
g__	0	0	0	0	0	0	0	0	0	0	0	0	0	0	0	0	0	0	0	0	0	0	0	0	0	0	0	0	0	0	0	0	0	0	0	0	0	0	0	0	0	0	0	0	0	0	0	0	0
g__	0	0	0	0	0	0	0	0	0	0	0	0	0	0	0	0	0	0	0	0	0	0	0	0	0	0	0	0	0	0	0	0	0	0	0	0	0	0	0	0	0	0	0	0	0	0	0	0	0
g__	0	0	0	0	0	0	0	0	0	0	0	0	0	0	0	0	0	0	0	0	0	0	0	0	0	0	0	0	0	0	0	0	0	0	0	0	0	0	0	0	0	0	0	0	0	0	0	0	0
g__Opitutus	0	0	0	0	0	2.0100053807844e-05	0	0	0	0	0	0	0	0	0	0	0	1.77000188505201e-05	0	0	0	0	0	0	0	0	0	0	0	0	0	0	0	0	0	0	0	0	0	0	0	0	0	0	0	0	0	0	0
g__	0	0	0	0	0	0	0	0	0	0	0	0	0	0	0	1.05000337051082e-05	0	0	0	0	0	0	0	0	0	0	0	0	0	0	0	0	0	0	0	0	0	0	0	0	0	0	0	0	0	0	0	0	0
g__	0	0	0	0	0	2.0100053807844e-05	0	0	0	0	0	0	0	0	0	0	0	0	0	0	0	0	0	0	0	0	0	0	0	0	0	0	0	0	0	0	0	0	0	0	0	0	0	0	0	0	0	0	0
g__Akkermansia	0.00026262761656368	0.223379660561399	0.53255681669659	0.0383483497139947	0.00013872905119102	0.00241794747284538	0.00247979134845896	0.0199904896049454	0.000112650948293215	0.00830938928314017	0.000106189073589028	3.38000279526231e-05	0.00437888899585131	0	0.000146442935272223	0.000168755541705289	9.10999255713608e-05	0.000159405169766506	0.00191348115232785	0.00116495009436096	0.000207789128413681	0.00027584346424455	0	0.000127697954284132	0.00018514107405643	3.00999481377894e-05	0.00795674099938271	0.00220969516329156	2.19000293898394e-05	0.000710869430076005	0.000265251745358324	0.106563218285172	0.000144702973374653	0.000524681411874908	0.0215780172602474	0.00162625977232363	0.000107618785300523	7.78999936122005e-05	6.36000311640153e-05	0.0536386425219591	0.120079267803707	0.000396064506962569	0.00147590863102284	0.000256638265363966	0.000214888107229166	0.0140691655626756	0.000854766104357807	0.000142520947694812	0.0002431821128365
g__Luteolibacter	0	0	0	0	0	0	0	0	0	0	0	0	0	0	0	0	0	0	0	0	0	0	0	0	0	0	0	0	0	0	0	0	0	0	0	0	0	0	0	0	0	0	0	0	0	0	0	0	0
g__Prosthecobacter	0	0	0	0	0	0	0	0	0	0	0	0	0	0	0	0	0	0	0	0	0	0	0	0	0	0	0	0	0	0	0	0	0	0	0	0	0	0	0	0	0	0	0	0	0	0	0	0	0
g__	0	0	0	0	0	0	0	0	0	0	0	0	0	0	0	0	0	0	0	0	0	0	0	0	0	0	0	0	0	0	0	0	0	0	0	0	0	0	0	0	0	0	0	0	0	0	0	0	0
g__	0	0	0	0	0	0	0	0	0	0	0	0	0	0	0	0	0	0	0	0	0	0	0	0	0	0	0	0	0	0	0	0	0	0	0	0	0	0	0	0	0	0	0	0	0	1.47000141708137e-05	0	0	0
g__	2.18999680260467e-05	0	0	0	0	0	0	0	0	0	0	0	0	0	0	0	0	0	0	0	0	1.72000289476487e-05	0	0	0	0	0	0	0	0	0	0	0	0	0	0	0	0	0	0	0	0	0	0	0	0	0	0	0
g__	0	0	0	0	0	0	0	0	0	0	0	0	0	0	0	0	0	0	0	0	0	0	0	0	0	0	0	0	0	0	0	0	0	0	0	0	0	0	0	0	0	0	0	0	0	0	0	0	0
g__	0	0	0	0	0	0	0	0	0	0	0	0	0	0	0	0	0	0	0	0	0	0	1.7699984282414e-05	0	0	0	0	0	0	0	0	0	0	0	0	0	0	0	0	0	0	0	0	0	0	0	2.51000324292419e-05	0	0
g__	0	0	0	0	0	0	0	0	0	0	0	0	0	0	0	0	0	0	0	0	0	0	0	0	0	0	0	0	0	0	0	0	0	0	0	0	0	0	0	0	0	0	0	0	0	0	0	0	0
g__	2.18999680260467e-05	0	0	0	0	0	1.5699989543807e-05	0	0	0	0	0	0	0	0	0	0	0	0	0	0	0	0	0	0	0	0	0	0	0	0	0	0	0	0	0	0	0	0	0	0	0	0	0	0	0	0	0	0
g__	0	0	0	0	0	0	0	0	0	0	0	0	0	0	0	0	0	0	0	0	0	1.72000289476487e-05	0	0	0	0	0	0	0	0	0	0	0	0	0	0	0	0	0	0	0	0	0	0	0	0	0	0	0
g__Candidatus Xiphinematobacter	0	0	0	0	0	0	0	0	0	0	0	0	0	0	0	0	0	0	0	0	0	0	0	0	0	0	0	0	0	0	0	0	0	0	0	0	0	0	0	0	0	0	0	0	0	0	0	0	0
g__DA101	0	0	0	0	0	0	0	0	0	0	0	0	0	0	0	3.16001014363256e-05	0	0	0	0	0	0	0	0	0	0	0	0	0	0	0	0	0	0	0	0	0	0	0	0	0	0	0	0	0	0	0	0	0
g__	0	1.63000298127545e-05	0	0	0	0	0	0	0	0	0	0	0	0	0	2.11000677312174e-05	0	0	0	0	0	0	0	2.12999923746027e-05	0	0	0	0	0	0	0	0	0	0	0	0	1.34999730675537e-05	0	0	0	0	0	0	0	0	4.42000426088411e-05	0	0	0
g__	0	0	0	0	0	0	0	0	0	0	0	0	0	0	0	0	0	1.77000188505201e-05	0	0	0	0	0	0	0	0	0	0	0	0	0	0	0	0	0	0	0	0	0	0	0	0	0	0	0	0	0	0	0
g__	0	0	0	0	0	0	0	0	0	0	0	0	0	0	0	0	0	0	0	0	0	0	0	0	0	0	0	0	0	0	0	0	0	0	0	0	0	0	0	0	0	0	0	0	0	0	0	0	0
g__	0	0	0	0	0	0	0	0	0	0	0	0	0	0	0	0	0	0	0	0	0	0	0	0	0	0	0	0	0	0	0	0	0	0	0	0	0	0	0	0	0	0	0	0	0	0	0	0	0
g__	4.37999360520934e-05	0	0	0	0	0	0	0	0	0	0	0	0	0	0	0	0	0	0	0	0	0	0	0	0	0	0	0	0	0	0	0	0	0	0	0	0	0	0	0	0	0	0	0	0	0	0	0	0
g__	0	0	0	0	0	0	0	0	0	0	0	0	0	0	0	0	0	0	0	0	0	0	0	0	0	0	0	0	0	0	0	0	0	0	0	0	0	0	0	0	0	0	0	0	0	0	0	0	0
g__Deinococcus	0	0	7.57000620740509e-05	0	0	0	0	0	0	0	0	0	0	0	0	0	0	0	0	0	0	1.72000289476487e-05	0	0	0	0	0	0	0	0	0	0	0	5.5200043332034e-05	0	0	0	0	0	0	0	0	0	0	0	0	0	0	0
g__B-42	0	0	0	0	0	0	0	0	0	0	0	0	0	0	0	0	0	0	0	0	0	0	0	0	0	0	0	0	0	0	0	0	0	0	0	0	0	0	0	0	0	0	0	0	0	0	0	0	0
g__Truepera	0	0	0	0	0	0	0	0	0	0	0	0	0	0	0	0	0	0	0	0	0	0	0	0	0	0	0	0	0	0	0	0	0	0	0	0	0	0	0	0	0	0	0	0	0	0	0	0	0
[truncated: 229 more columns]
