# Supplementary material for: Comparison of beta diversity measures in clustering the high-dimensional microbial data
Source: PLoS One. 2021 Feb 18;16(2):e0246893. doi: 10.1371/journal.pone.0246893 (PMC7891732; doi:10.1371/journal.pone.0246893)
Supplement: S1 File — Functions that generate the compositional clusters in simulation experiments 1, 2, and 3, as described in detail in the Results section. (R) [file pone.0246893.s002.R]

# generate otu_table

library(MASS)
library(DIRECT)


generate_otu_lognormal <- function(n1=100, n2=100, 
                                   mu1=rep(1,500), mu2=rep(1,500),
                                   sigma1=0.5, sigma2=0.5,
                                   seed = 1){
  # set.seed(seed)
  
  if(length(mu1)!=length(mu2)){
    stop("mu1 must has the same length as mu2")
  }
  
  p <- length(mu1)
  
  Sigma1 <- matrix(nrow = p, ncol = p)
  for(i in 1:p){
    for(j in 1:p){
      Sigma1[i, j] <- sigma1^abs(i - j)
    }
  }
  Sigma2 <- matrix(nrow = p, ncol = p)
  for(i in 1:p){
    for(j in 1:p){
      Sigma2[i, j] <- sigma2^abs(i - j)
    }
  }
  
  otu1 <- t(exp(mvrnorm(n1, mu1, Sigma1)))
  otu2 <- t(exp(mvrnorm(n2, mu2, Sigma2)))
  otu <- cbind(otu1, otu2)
  
  otu_norm <- apply(otu, 2, function(x){x/sum(x)})
  colnames(otu_norm) <- c(paste0("cluster1-", 1:n1), paste0("cluster2-", 1:n2))
  rownames(otu_norm) <- paste0("g_", 1:p)
  return(otu_norm)
}


generate_otu_dirichlet <- function(n1=100, n2=100, 
                                   alpha1=rep(1,500), alpha2=rep(1,500),
                                   seed = 1){
  # set.seed(seed)
  
  if(length(alpha1)!=length(alpha2)){
    stop("alpha1 must has the same length as alpha2")
  }
  p <- length(alpha1)
  
  otu1 <- rDirichlet(n1, alpha1)
  otu2 <- rDirichlet(n2, alpha2)
  otu <- cbind(t(otu1), t(otu2))
  
  colnames(otu) <- c(paste0("cluster1-", 1:n1), paste0("cluster2-", 1:n2))
  rownames(otu) <- paste0("g_", 1:p)
  return(otu)
}

generate_otu_multinom <- function(n1 = 100, n2 = 100,
                                  reads = rnorm(10000, 1000, 10),
                                  p1 = rep(1, 500)/500, p2 = rep(1, 500)/500,
                                  seed = 1){
  # set.seed(seed)
  
  if(length(p1)!=length(p2)){
    stop("p1 must has the same length as p2")
  }
  
  p <- length(p1)
  
  otu1 <- c()
  for(i in 1:n1){
    otu1 <- cbind(otu1, rmultinom(n = 1, size = sample(reads, 1), prob = p1))
  }
  otu2 <- c()
  for(i in 1:n2){
    otu2 <- cbind(otu2, rmultinom(n = 1, size = sample(reads, 1), prob = p2))
  }
  otu <- cbind(otu1, otu2)
  otu_norm <- apply(otu, 2, function(x){x/sum(x)})
  
  colnames(otu_norm) <- c(paste0("cluster1-", 1:n1), paste0("cluster2-", 1:n2))
  rownames(otu_norm) <- paste0("g_", 1:p)
  return(otu_norm)
}
